# Supplementary material for: Agalma: an automated phylogenomics workflow
Source: BMC Bioinformatics. 2013 Nov 19;14:330. doi: 10.1186/1471-2105-14-330 (PMC3840672; doi:10.1186/1471-2105-14-330)
Supplement: Additional file 1 — HTML report for assembly of the sample data sets. The HTML report for the assembly of the test data sets from raw reads. The tabular report (index.html) provides an overview across the five assemblies for the ingroup taxa, and includes links (in the Catalog ID column) to detailed reports for the assembly of each species. Fasta files for the annotated transcripts have been removed from the report to reduce file size. [file 1471-2105-14-330-S1.zip]

Archive with 288 entries (244 files):
- tabular/
- tabular/index.html
- tabular/index.csv
- tabular/css/
- tabular/css/bootstrap.min.css
- tabular/img/
- tabular/img/glyphicons-halflings.png
- tabular/img/glyphicons-halflings-white.png
- tabular/SRX288431/
- tabular/SRX288431/8.fastqc.1/
- tabular/SRX288431/8.fastqc.1/Icons/
- tabular/SRX288431/8.fastqc.1/Icons/error.png
- tabular/SRX288431/8.fastqc.1/Icons/fastqc_icon.png
- tabular/SRX288431/8.fastqc.1/Icons/tick.png
- tabular/SRX288431/8.fastqc.1/Icons/warning.png
- tabular/SRX288431/8.fastqc.1/Images/
- tabular/SRX288431/8.fastqc.1/Images/per_base_quality.png
- tabular/SRX288431/8.fastqc.1/Images/per_sequence_quality.png
- tabular/SRX288431/8.fastqc.1/Images/per_base_sequence_content.png
- tabular/SRX288431/8.fastqc.1/Images/per_base_gc_content.png
- tabular/SRX288431/8.fastqc.1/Images/per_sequence_gc_content.png
- tabular/SRX288431/8.fastqc.1/Images/per_base_n_content.png
- tabular/SRX288431/8.fastqc.1/Images/sequence_length_distribution.png
- tabular/SRX288431/8.fastqc.1/Images/duplication_levels.png
- tabular/SRX288431/8.fastqc.1/Images/kmer_profiles.png
- tabular/SRX288431/8.fastqc.1/summary.txt
- tabular/SRX288431/8.fastqc.1/fastqc_report.html
- tabular/SRX288431/8.fastqc.1/fastqc_data.txt
- tabular/SRX288431/8.fastqc.2/
- tabular/SRX288431/8.fastqc.2/Icons/
- tabular/SRX288431/8.fastqc.2/Icons/error.png
- tabular/SRX288431/8.fastqc.2/Icons/fastqc_icon.png
- tabular/SRX288431/8.fastqc.2/Icons/tick.png
- tabular/SRX288431/8.fastqc.2/Icons/warning.png
- tabular/SRX288431/8.fastqc.2/Images/
- tabular/SRX288431/8.fastqc.2/Images/per_base_quality.png
- tabular/SRX288431/8.fastqc.2/Images/per_sequence_quality.png
- tabular/SRX288431/8.fastqc.2/Images/per_base_sequence_content.png
- tabular/SRX288431/8.fastqc.2/Images/per_base_gc_content.png
- tabular/SRX288431/8.fastqc.2/Images/per_sequence_gc_content.png
- tabular/SRX288431/8.fastqc.2/Images/per_base_n_content.png
- tabular/SRX288431/8.fastqc.2/Images/sequence_length_distribution.png
- tabular/SRX288431/8.fastqc.2/Images/duplication_levels.png
- tabular/SRX288431/8.fastqc.2/Images/kmer_profiles.png
- tabular/SRX288431/8.fastqc.2/summary.txt
- tabular/SRX288431/8.fastqc.2/fastqc_report.html
- tabular/SRX288431/8.fastqc.2/fastqc_data.txt
- tabular/SRX288431/14.insert.hist.png
- tabular/SRX288431/15.Locus_1000000.924_Transcript_1_1_Confidence_1.000_Length_1680.hist.png
- tabular/SRX288431/15.Locus_500000.16_Transcript_2_4_Confidence_0.625_Length_1909.hist.png
- tabular/SRX288431/15.Locus_1000000.348_Transcript_1_1_Confidence_1.000_Length_488.hist.png
- tabular/SRX288431/15.Locus_100000.34_Transcript_1_1_Confidence_1.000_Length_3839.hist.png
- tabular/SRX288431/48.assembly_31176195_trinity.rrna.fa
- tabular/SRX288431/48.assembly_31176195_trinity.vectors.fa
- tabular/SRX288431/48.assembly_31176195_trinity.png
- tabular/SRX288431/48.assembly_31176195_trinity.coverage.png
- tabular/SRX288431/index.html
- tabular/SRX288276/
- tabular/SRX288276/24.fastqc.1/
- tabular/SRX288276/24.fastqc.1/Icons/
- tabular/SRX288276/24.fastqc.1/Icons/error.png
- tabular/SRX288276/24.fastqc.1/Icons/fastqc_icon.png
- tabular/SRX288276/24.fastqc.1/Icons/tick.png
- tabular/SRX288276/24.fastqc.1/Icons/warning.png
- tabular/SRX288276/24.fastqc.1/Images/
- tabular/SRX288276/24.fastqc.1/Images/per_base_quality.png
- tabular/SRX288276/24.fastqc.1/Images/per_sequence_quality.png
- tabular/SRX288276/24.fastqc.1/Images/per_base_sequence_content.png
- tabular/SRX288276/24.fastqc.1/Images/per_base_gc_content.png
- tabular/SRX288276/24.fastqc.1/Images/per_sequence_gc_content.png
- tabular/SRX288276/24.fastqc.1/Images/per_base_n_content.png
- tabular/SRX288276/24.fastqc.1/Images/sequence_length_distribution.png
- tabular/SRX288276/24.fastqc.1/Images/duplication_levels.png
- tabular/SRX288276/24.fastqc.1/Images/kmer_profiles.png
- tabular/SRX288276/24.fastqc.1/summary.txt
- tabular/SRX288276/24.fastqc.1/fastqc_report.html
- tabular/SRX288276/24.fastqc.1/fastqc_data.txt
- tabular/SRX288276/24.fastqc.2/
- tabular/SRX288276/24.fastqc.2/Icons/
- tabular/SRX288276/24.fastqc.2/Icons/error.png
- tabular/SRX288276/24.fastqc.2/Icons/fastqc_icon.png
- tabular/SRX288276/24.fastqc.2/Icons/tick.png
- tabular/SRX288276/24.fastqc.2/Icons/warning.png
- tabular/SRX288276/24.fastqc.2/Images/
- tabular/SRX288276/24.fastqc.2/Images/per_base_quality.png
- tabular/SRX288276/24.fastqc.2/Images/per_sequence_quality.png
- tabular/SRX288276/24.fastqc.2/Images/per_base_sequence_content.png
- tabular/SRX288276/24.fastqc.2/Images/per_base_gc_content.png
- tabular/SRX288276/24.fastqc.2/Images/per_sequence_gc_content.png
- tabular/SRX288276/24.fastqc.2/Images/per_base_n_content.png
- tabular/SRX288276/24.fastqc.2/Images/sequence_length_distribution.png
- tabular/SRX288276/24.fastqc.2/Images/duplication_levels.png
- tabular/SRX288276/24.fastqc.2/Images/kmer_profiles.png
- tabular/SRX288276/24.fastqc.2/summary.txt
- tabular/SRX288276/24.fastqc.2/fastqc_report.html
- tabular/SRX288276/24.fastqc.2/fastqc_data.txt
- tabular/SRX288276/25.insert.hist.png
- tabular/SRX288276/26.Locus_5000.1_Transcript_1_1_Confidence_1.000_Length_1850.hist.png
- tabular/SRX288276/26.Locus_500000.48_Transcript_1_1_Confidence_1.000_Length_3944.hist.png
- tabular/SRX288276/28.fastqc.1/
- tabular/SRX288276/28.fastqc.1/Icons/
- tabular/SRX288276/28.fastqc.1/Icons/error.png
- tabular/SRX288276/28.fastqc.1/Icons/fastqc_icon.png
- tabular/SRX288276/28.fastqc.1/Icons/tick.png
- tabular/SRX288276/28.fastqc.1/Icons/warning.png
- tabular/SRX288276/28.fastqc.1/Images/
- tabular/SRX288276/28.fastqc.1/Images/per_base_quality.png
- tabular/SRX288276/28.fastqc.1/Images/per_sequence_quality.png
- tabular/SRX288276/28.fastqc.1/Images/per_base_sequence_content.png
- tabular/SRX288276/28.fastqc.1/Images/per_base_gc_content.png
- tabular/SRX288276/28.fastqc.1/Images/per_sequence_gc_content.png
- tabular/SRX288276/28.fastqc.1/Images/per_base_n_content.png
- tabular/SRX288276/28.fastqc.1/Images/sequence_length_distribution.png
- tabular/SRX288276/28.fastqc.1/Images/duplication_levels.png
- tabular/SRX288276/28.fastqc.1/Images/kmer_profiles.png
- tabular/SRX288276/28.fastqc.1/summary.txt
- tabular/SRX288276/28.fastqc.1/fastqc_report.html
- tabular/SRX288276/28.fastqc.1/fastqc_data.txt
- tabular/SRX288276/28.fastqc.2/
- tabular/SRX288276/28.fastqc.2/Icons/
- tabular/SRX288276/28.fastqc.2/Icons/error.png
- tabular/SRX288276/28.fastqc.2/Icons/fastqc_icon.png
- tabular/SRX288276/28.fastqc.2/Icons/tick.png
- tabular/SRX288276/28.fastqc.2/Icons/warning.png
- tabular/SRX288276/28.fastqc.2/Images/
- tabular/SRX288276/28.fastqc.2/Images/per_base_quality.png
- tabular/SRX288276/28.fastqc.2/Images/per_sequence_quality.png
- tabular/SRX288276/28.fastqc.2/Images/per_base_sequence_content.png
- tabular/SRX288276/28.fastqc.2/Images/per_base_gc_content.png
- tabular/SRX288276/28.fastqc.2/Images/per_sequence_gc_content.png
- tabular/SRX288276/28.fastqc.2/Images/per_base_n_content.png
- tabular/SRX288276/28.fastqc.2/Images/sequence_length_distribution.png
- tabular/SRX288276/28.fastqc.2/Images/duplication_levels.png
- tabular/SRX288276/28.fastqc.2/Images/kmer_profiles.png
- tabular/SRX288276/28.fastqc.2/summary.txt
- tabular/SRX288276/28.fastqc.2/fastqc_report.html
- tabular/SRX288276/28.fastqc.2/fastqc_data.txt
- tabular/SRX288276/29.insert.hist.png
- tabular/SRX288276/30.Locus_100000.54_Transcript_1_1_Confidence_1.000_Length_1645.hist.png
- tabular/SRX288276/30.Locus_50000.1_Transcript_1_1_Confidence_1.000_Length_1812.hist.png
- tabular/SRX288276/47.assembly_11673891_trinity.rrna.fa
- tabular/SRX288276/47.assembly_11673891_trinity.vectors.fa
- tabular/SRX288276/47.assembly_11673891_trinity.png
- tabular/SRX288276/47.assembly_11673891_trinity.coverage.png
- tabular/SRX288276/index.html
- tabular/SRX288432/
- tabular/SRX288432/10.fastqc.1/
- tabular/SRX288432/10.fastqc.1/Icons/
- tabular/SRX288432/10.fastqc.1/Icons/error.png
- tabular/SRX288432/10.fastqc.1/Icons/fastqc_icon.png
- tabular/SRX288432/10.fastqc.1/Icons/tick.png
- tabular/SRX288432/10.fastqc.1/Icons/warning.png
- tabular/SRX288432/10.fastqc.1/Images/
- tabular/SRX288432/10.fastqc.1/Images/per_base_quality.png
- tabular/SRX288432/10.fastqc.1/Images/per_sequence_quality.png
- tabular/SRX288432/10.fastqc.1/Images/per_base_sequence_content.png
- tabular/SRX288432/10.fastqc.1/Images/per_base_gc_content.png
- tabular/SRX288432/10.fastqc.1/Images/per_sequence_gc_content.png
- tabular/SRX288432/10.fastqc.1/Images/per_base_n_content.png
- tabular/SRX288432/10.fastqc.1/Images/sequence_length_distribution.png
- tabular/SRX288432/10.fastqc.1/Images/duplication_levels.png
- tabular/SRX288432/10.fastqc.1/Images/kmer_profiles.png
- tabular/SRX288432/10.fastqc.1/summary.txt
- tabular/SRX288432/10.fastqc.1/fastqc_report.html
- tabular/SRX288432/10.fastqc.1/fastqc_data.txt
- tabular/SRX288432/10.fastqc.2/
- tabular/SRX288432/10.fastqc.2/Icons/
- tabular/SRX288432/10.fastqc.2/Icons/error.png
- tabular/SRX288432/10.fastqc.2/Icons/fastqc_icon.png
- tabular/SRX288432/10.fastqc.2/Icons/tick.png
- tabular/SRX288432/10.fastqc.2/Icons/warning.png
- tabular/SRX288432/10.fastqc.2/Images/
- tabular/SRX288432/10.fastqc.2/Images/per_base_quality.png
- tabular/SRX288432/10.fastqc.2/Images/per_sequence_quality.png
- tabular/SRX288432/10.fastqc.2/Images/per_base_sequence_content.png
- tabular/SRX288432/10.fastqc.2/Images/per_base_gc_content.png
- tabular/SRX288432/10.fastqc.2/Images/per_sequence_gc_content.png
- tabular/SRX288432/10.fastqc.2/Images/per_base_n_content.png
- tabular/SRX288432/10.fastqc.2/Images/sequence_length_distribution.png
- tabular/SRX288432/10.fastqc.2/Images/duplication_levels.png
- tabular/SRX288432/10.fastqc.2/Images/kmer_profiles.png
- tabular/SRX288432/10.fastqc.2/summary.txt
- tabular/SRX288432/10.fastqc.2/fastqc_report.html
- tabular/SRX288432/10.fastqc.2/fastqc_data.txt
- tabular/SRX288432/12.insert.hist.png
- tabular/SRX288432/13.Locus_250000.1_Transcript_5_8_Confidence_0.222_Length_2461.hist.png
- tabular/SRX288432/13.Locus_100000.20_Transcript_1_1_Confidence_1.000_Length_3609.hist.png
- tabular/SRX288432/13.Locus_500000.1230_Transcript_1_1_Confidence_1.000_Length_926.hist.png
- tabular/SRX288432/56.assembly_20235317_trinity.rrna.fa
- tabular/SRX288432/56.assembly_20235317_trinity.vectors.fa
- tabular/SRX288432/56.assembly_20235317_trinity.png
- tabular/SRX288432/56.assembly_20235317_trinity.coverage.png
- tabular/SRX288432/index.html
- tabular/SRX288430/
- tabular/SRX288430/9.fastqc.1/
- tabular/SRX288430/9.fastqc.1/Icons/
- tabular/SRX288430/9.fastqc.1/Icons/error.png
- tabular/SRX288430/9.fastqc.1/Icons/fastqc_icon.png
- tabular/SRX288430/9.fastqc.1/Icons/tick.png
- tabular/SRX288430/9.fastqc.1/Icons/warning.png
- tabular/SRX288430/9.fastqc.1/Images/
- tabular/SRX288430/9.fastqc.1/Images/per_base_quality.png
- tabular/SRX288430/9.fastqc.1/Images/per_sequence_quality.png
- tabular/SRX288430/9.fastqc.1/Images/per_base_sequence_content.png
- tabular/SRX288430/9.fastqc.1/Images/per_base_gc_content.png
- tabular/SRX288430/9.fastqc.1/Images/per_sequence_gc_content.png
- tabular/SRX288430/9.fastqc.1/Images/per_base_n_content.png
- tabular/SRX288430/9.fastqc.1/Images/sequence_length_distribution.png
- tabular/SRX288430/9.fastqc.1/Images/duplication_levels.png
- tabular/SRX288430/9.fastqc.1/Images/kmer_profiles.png
- tabular/SRX288430/9.fastqc.1/summary.txt
- tabular/SRX288430/9.fastqc.1/fastqc_report.html
- tabular/SRX288430/9.fastqc.1/fastqc_data.txt
- tabular/SRX288430/9.fastqc.2/
- tabular/SRX288430/9.fastqc.2/Icons/
- tabular/SRX288430/9.fastqc.2/Icons/error.png
- tabular/SRX288430/9.fastqc.2/Icons/fastqc_icon.png
- tabular/SRX288430/9.fastqc.2/Icons/tick.png
- tabular/SRX288430/9.fastqc.2/Icons/warning.png
- tabular/SRX288430/9.fastqc.2/Images/
- tabular/SRX288430/9.fastqc.2/Images/per_base_quality.png
- tabular/SRX288430/9.fastqc.2/Images/per_sequence_quality.png
- tabular/SRX288430/9.fastqc.2/Images/per_base_sequence_content.png
- tabular/SRX288430/9.fastqc.2/Images/per_base_gc_content.png
- tabular/SRX288430/9.fastqc.2/Images/per_sequence_gc_content.png
- tabular/SRX288430/9.fastqc.2/Images/per_base_n_content.png
- tabular/SRX288430/9.fastqc.2/Images/sequence_length_distribution.png
- tabular/SRX288430/9.fastqc.2/Images/duplication_levels.png
- tabular/SRX288430/9.fastqc.2/Images/kmer_profiles.png
- tabular/SRX288430/9.fastqc.2/summary.txt
- tabular/SRX288430/9.fastqc.2/fastqc_report.html
- tabular/SRX288430/9.fastqc.2/fastqc_data.txt
- tabular/SRX288430/16.insert.hist.png
- tabular/SRX288430/17.Locus_100000.10_Transcript_2_4_Confidence_0.600_Length_1879.hist.png
- tabular/SRX288430/17.Locus_50000.227_Transcript_1_1_Confidence_1.000_Length_3570.hist.png
- tabular/SRX288430/17.Locus_250000.2_Transcript_1_1_Confidence_1.000_Length_1841.hist.png
- tabular/SRX288430/55.assembly_31396792_trinity.rrna.fa
- tabular/SRX288430/55.assembly_31396792_trinity.vectors.fa
- tabular/SRX288430/55.assembly_31396792_trinity.png
- tabular/SRX288430/55.assembly_31396792_trinity.coverage.png
- tabular/SRX288430/index.html
- tabular/SRX288285/
- tabular/SRX288285/11.fastqc.1/
- tabular/SRX288285/11.fastqc.1/Icons/
- tabular/SRX288285/11.fastqc.1/Icons/error.png
- tabular/SRX288285/11.fastqc.1/Icons/fastqc_icon.png
- tabular/SRX288285/11.fastqc.1/Icons/tick.png
- tabular/SRX288285/11.fastqc.1/Icons/warning.png
- tabular/SRX288285/11.fastqc.1/Images/
- tabular/SRX288285/11.fastqc.1/Images/per_base_quality.png
- tabular/SRX288285/11.fastqc.1/Images/per_sequence_quality.png
- tabular/SRX288285/11.fastqc.1/Images/per_base_sequence_content.png
- tabular/SRX288285/11.fastqc.1/Images/per_base_gc_content.png
- tabular/SRX288285/11.fastqc.1/Images/per_sequence_gc_content.png
- tabular/SRX288285/11.fastqc.1/Images/per_base_n_content.png
- tabular/SRX288285/11.fastqc.1/Images/sequence_length_distribution.png
- tabular/SRX288285/11.fastqc.1/Images/duplication_levels.png
- tabular/SRX288285/11.fastqc.1/Images/kmer_profiles.png
- tabular/SRX288285/11.fastqc.1/summary.txt
- tabular/SRX288285/11.fastqc.1/fastqc_report.html
- tabular/SRX288285/11.fastqc.1/fastqc_data.txt
- tabular/SRX288285/11.fastqc.2/
- tabular/SRX288285/11.fastqc.2/Icons/
- tabular/SRX288285/11.fastqc.2/Icons/error.png
- tabular/SRX288285/11.fastqc.2/Icons/fastqc_icon.png
- tabular/SRX288285/11.fastqc.2/Icons/tick.png
- tabular/SRX288285/11.fastqc.2/Icons/warning.png
- tabular/SRX288285/11.fastqc.2/Images/
- tabular/SRX288285/11.fastqc.2/Images/per_base_quality.png
- tabular/SRX288285/11.fastqc.2/Images/per_sequence_quality.png
- tabular/SRX288285/11.fastqc.2/Images/per_base_sequence_content.png
- tabular/SRX288285/11.fastqc.2/Images/per_base_gc_content.png
- tabular/SRX288285/11.fastqc.2/Images/per_sequence_gc_content.png
- tabular/SRX288285/11.fastqc.2/Images/per_base_n_content.png
- tabular/SRX288285/11.fastqc.2/Images/sequence_length_distribution.png
- tabular/SRX288285/11.fastqc.2/Images/duplication_levels.png
- tabular/SRX288285/11.fastqc.2/Images/kmer_profiles.png
- tabular/SRX288285/11.fastqc.2/summary.txt
- tabular/SRX288285/11.fastqc.2/fastqc_report.html
- tabular/SRX288285/11.fastqc.2/fastqc_data.txt
- tabular/SRX288285/21.insert.hist.png
- tabular/SRX288285/22.Locus_500000.374_Transcript_1_1_Confidence_1.000_Length_1845.hist.png
- tabular/SRX288285/22.Locus_500000.2613_Transcript_1_1_Confidence_1.000_Length_3582.hist.png
- tabular/SRX288285/51.assembly_46234620_trinity.rrna.fa
- tabular/SRX288285/51.assembly_46234620_trinity.vectors.fa
- tabular/SRX288285/51.assembly_46234620_trinity.png
- tabular/SRX288285/51.assembly_46234620_trinity.coverage.png
- tabular/SRX288285/index.html
