# Supplementary material for: Agalma: an automated phylogenomics workflow
Source: BMC Bioinformatics. 2013 Nov 19;14:330. doi: 10.1186/1471-2105-14-330 (PMC3840672; doi:10.1186/1471-2105-14-330)
Supplement: Additional file 1 — HTML report for assembly of the sample data sets. The HTML report for the assembly of the test data sets from raw reads. The tabular report (index.html) provides an overview across the five assemblies for the ingroup taxa, and includes links (in the Catalog ID column) to detailed reports for the assembly of each species. Fasta files for the annotated transcripts have been removed from the report to reduce file size. [file 1471-2105-14-330-S1.zip › tabular/index.csv]

ID	catalog.Catalog_ID	catalog.Species_(ITIS_ID)	catalog.Library_ID	catalog.Note	catalog.Sample_Prep	sanitize.Read_pairs_examined	sanitize.Read_pairs_kept	sanitize.Percent_kept	sanitize.Illumina_quality_threshold	sanitize.Adapter_fails	sanitize.Quality_fails	sanitize.Base_composition_fails	insert_size.Mean_insert_size_(bp)	insert_size.Standard_deviation_(bp)	remove_rrna.Read_pairs_examined	remove_rrna.Read_pairs_kept	remove_rrna.Percent_kept	assemble.Read_pairs_examined	assemble.Read_pairs_kept	assemble.Percent_kept	assemble.Illumina_quality_threshold	assemble.Adapter_fails	assemble.Quality_fails	assemble.Base_composition_fails	postassemble.Read_pairs	postassemble.Pairs_mapped	postassemble.Pairs_discordant	postassemble.Unpaired_reads_mapped	profile_aggregate.Wall_Time_(s)	profile_aggregate.User_Time_(s)	profile_aggregate.System_Time_(s)	profile_aggregate.Memory_(KB)	profile_aggregate.Virtual_Memory_(KB)
8/14-15/42/48-49	SRX288431	Physalia physalis	SRR871528	NA	Trizol | Illumina TruSeq RNA Sample Prep Kit RNA Purification Beads ; 2 rounds | Illumina TruSeq RNA Sample Prep Kit	36481773	34303347	94.0	28	24141	2477355	284140	246.04	111.25	34303347	33128210	96.6	31176195	31176195	100.0	33	0	0	0	31176195	82.9	1.3	85.8	33209.10	276715.95	8789.03	42452600	44070276
24-26/28-30/44/47/50	SRX288276	Abylopsis tetragona	SRR871525	NA	Invitrogen Dynabeads mRNA DIRECT kit ; 1 round | Illumina TruSeq RNA Sample Prep Kit	21575176	18806969	87.2	28	59900	3172739	471153	291.86	44.06	18806969	13690073	72.8	13690073	11673891	85.3	33	0	2669619	0	11673891	62.9	2.7	71.3	38361.50	337888.72	10166.70	36889628	38507308
10/12-13/52/56/58	SRX288432	Craseoa lathetica	SRR871529	NA	Invitrogen Dynabeads mRNA DIRECT kit ; 1 round | Illumina TruSeq RNA Sample Prep Kit	38233199	31086355	81.3	28	91856	7681925	2396996	262.23	49.78	31086355	24690259	79.4	24690259	20235317	82.0	33	0	6089251	0	20235317	52.8	3.0	63.4	49962.71	377348.87	10969.68	39331468	40949144
9/16-17/53/55/57	SRX288430	Nanomia bijuga	SRR871527	NA	Trizol | Invitrogen Dynabeads mRNA Purification Kit ; 2 rounds | Illumina TruSeq RNA Sample Prep Kit	52533443	39953762	76.1	28	267995	14085652	2087117	242.82	78.05	39953762	35622853	89.2	31396792	31396792	100.0	33	0	0	0	31396792	72.9	2.0	79.4	45061.62	340238.28	9558.68	42515052	44132732
11/21-22/45/51/54	SRX288285	Agalma elegans	SRR871526	NA	Trizol | Illumina TruSeq RNA Sample Prep Kit RNA Purification Beads ; 2 rounds | Illumina TruSeq RNA Sample Prep Kit	53998182	49584637	91.8	28	55487	4403926	1231920	271.60	98.44	49584637	49389381	99.6	46234620	46234620	100.0	33	0	0	0	46234620	74.8	1.7	79.6	58606.79	492787.23	14163.88	46747752	48365428
