# Supplementary material for: Agalma: an automated phylogenomics workflow
Source: BMC Bioinformatics. 2013 Nov 19;14:330. doi: 10.1186/1471-2105-14-330 (PMC3840672; doi:10.1186/1471-2105-14-330)
Supplement: Additional file 1 — HTML report for assembly of the sample data sets. The HTML report for the assembly of the test data sets from raw reads. The tabular report (index.html) provides an overview across the five assemblies for the ingroup taxa, and includes links (in the Catalog ID column) to detailed reports for the assembly of each species. Fasta files for the annotated transcripts have been removed from the report to reduce file size. [file 1471-2105-14-330-S1.zip › tabular/SRX288431/8.fastqc.1/fastqc_data.txt]

##FastQC	0.10.1
>>Basic Statistics	pass
#Measure	Value	
Filename	SRX288431.random100k.1.fastq	
File type	Conventional base calls	
Encoding	Sanger / Illumina 1.9	
Total Sequences	100000	
Filtered Sequences	0	
Sequence length	100	
%GC	39	
>>END_MODULE
>>Per base sequence quality	pass
#Base	Mean	Median	Lower Quartile	Upper Quartile	10th Percentile	90th Percentile
1	32.89546	34.0	31.0	34.0	31.0	34.0
2	33.13654	34.0	33.0	34.0	31.0	34.0
3	33.23602	34.0	34.0	34.0	31.0	34.0
4	36.53337	37.0	37.0	37.0	35.0	37.0
5	36.42793	37.0	37.0	37.0	35.0	37.0
6	36.42038	37.0	37.0	37.0	35.0	37.0
7	36.23036	37.0	37.0	37.0	35.0	37.0
8	36.35139	37.0	37.0	37.0	35.0	37.0
9	38.22118	39.0	39.0	39.0	37.0	39.0
10-14	38.515844	39.4	39.2	39.4	37.2	39.4
15-19	39.80234600000001	41.0	40.0	41.0	38.0	41.0
20-24	39.695263999999995	41.0	40.0	41.0	37.8	41.0
25-29	39.336044	41.0	39.2	41.0	37.0	41.0
30-34	39.42867600000001	40.8	39.8	41.0	36.8	41.0
35-39	39.38084	41.0	39.8	41.0	37.0	41.0
40-44	39.202766	41.0	39.0	41.0	36.0	41.0
45-49	39.006508000000004	40.2	39.0	41.0	35.6	41.0
50-54	38.692926	40.0	38.4	41.0	35.0	41.0
55-59	38.430442	40.0	38.0	41.0	34.4	41.0
60-64	37.96535	39.8	37.0	41.0	34.0	41.0
65-69	37.184309999999996	38.8	35.8	40.6	33.2	41.0
70-74	36.22002	37.2	35.0	39.4	32.2	41.0
75-79	35.109562	35.8	34.6	37.8	31.6	39.2
80-84	34.508556000000006	35.0	34.8	36.6	31.6	38.2
85-89	33.715826	35.0	34.0	35.8	31.0	36.8
90-94	33.273338	35.0	34.0	35.0	30.6	36.0
95-99	32.848662000000004	35.0	34.0	35.0	30.0	36.0
100	30.85428	34.0	31.0	35.0	25.0	35.0
>>END_MODULE
>>Per sequence quality scores	pass
#Quality	Count
2	17.0
3	5.0
4	10.0
5	11.0
6	13.0
7	28.0
8	35.0
9	37.0
10	45.0
11	55.0
12	57.0
13	64.0
14	87.0
15	89.0
16	83.0
17	75.0
18	113.0
19	93.0
20	121.0
21	137.0
22	147.0
23	172.0
24	177.0
25	263.0
26	314.0
27	405.0
28	504.0
29	652.0
30	837.0
31	1022.0
32	1353.0
33	1852.0
34	2600.0
35	4151.0
36	8009.0
37	22750.0
38	41643.0
39	11940.0
40	34.0
>>END_MODULE
>>Per base sequence content	fail
#Base	G	A	T	C
1	26.10719577143315	16.438753854162496	14.55071477195371	42.903335602450646
2	20.071616471788513	23.622433159626713	38.77391800114026	17.53203236744451
3	19.592000000000002	28.055999999999997	28.826	23.526
4	22.338	34.074	22.308	21.279999999999998
5	22.28	36.707	24.629	16.384
6	16.866	39.669	26.679000000000002	16.786
7	15.942	20.09	45.925	18.043
8	17.288	25.301000000000002	33.56	23.851
9	18.776	24.840999999999998	34.727999999999994	21.654999999999998
10-14	19.4784	31.928	28.9636	19.63
15-19	19.7542	30.3026	29.914800000000003	20.028399999999998
20-24	19.628949610589096	30.863864188197272	29.886236814630813	19.620949386582826
25-29	19.522556180449442	30.619844958759668	29.959839678717433	19.897759182073457
30-34	19.493	30.621199999999998	30.072	19.8138
35-39	19.6406	30.651400000000002	29.9282	19.7798
40-44	19.5236	30.364	30.2834	19.829
45-49	19.6572	30.243199999999998	30.2654	19.8342
50-54	19.7692	30.3052	30.264000000000003	19.6616
55-59	19.731	30.1682	30.279600000000002	19.8212
60-64	19.6874	30.116	30.309	19.8876
65-69	19.814239628479257	30.196260392520784	30.194660389320777	19.79483958967918
70-74	19.76047664667305	30.226423169924377	30.114821607502506	19.898278575900065
75-79	19.7902	30.160999999999998	30.186200000000003	19.8626
80-84	19.80763961527923	30.313060626121253	30.08966017932036	19.789639579279157
85-89	19.7944	30.236800000000002	30.131400000000003	19.8374
90-94	19.613435361224337	30.360764329171953	30.10236122833474	19.923439081268977
95-99	19.671826179493436	30.46919694829952	30.168947707424014	19.690029164783024
100	20.036	30.121	29.952	19.891000000000002
>>END_MODULE
>>Per base GC content	fail
#Base	%GC
1	69.0105313738838
2	37.603648839233024
3	43.118
4	43.618
5	38.664
6	33.652
7	33.985
8	41.138999999999996
9	40.431
10-14	39.108399999999996
15-19	39.7826
20-24	39.249898997171925
25-29	39.4203153625229
30-34	39.306799999999996
35-39	39.4204
40-44	39.352599999999995
45-49	39.4914
50-54	39.4308
55-59	39.5522
60-64	39.574999999999996
65-69	39.60907921815844
70-74	39.65875522257312
75-79	39.6528
80-84	39.59727919455839
85-89	39.6318
90-94	39.53687444249331
95-99	39.361855344276464
100	39.927
>>END_MODULE
>>Per sequence GC content	warn
#GC Content	Count
0	45.0
1	26.0
2	6.5
3	4.0
4	1.0
5	1.0
6	3.0
7	3.0
8	3.0
9	5.0
10	5.0
11	5.0
12	5.5
13	7.5
14	11.5
15	12.5
16	16.0
17	25.5
18	39.0
19	61.5
20	94.0
21	129.5
22	164.5
23	231.0
24	336.0
25	478.5
26	627.5
27	814.5
28	1079.0
29	1341.0
30	1622.0
31	2067.5
32	2611.0
33	3194.0
34	3720.5
35	4241.0
36	4874.0
37	5383.0
38	5831.0
39	6225.5
40	6449.0
41	6639.5
42	6571.5
43	6002.5
44	5235.0
45	4442.5
46	3643.0
47	2954.0
48	2355.5
49	1840.5
50	1502.0
51	1301.5
52	1087.0
53	897.0
54	769.5
55	655.0
56	519.5
57	402.0
58	340.5
59	256.0
60	194.5
61	158.0
62	124.5
63	96.5
64	67.0
65	52.5
66	40.0
67	26.5
68	20.0
69	16.0
70	7.5
71	2.0
72	1.0
73	1.5
74	0.5
75	0.0
76	0.0
77	0.0
78	0.0
79	0.0
80	0.0
81	0.0
82	0.0
83	0.0
84	0.0
85	0.0
86	0.0
87	0.0
88	0.0
89	0.0
90	0.0
91	0.0
92	0.0
93	0.0
94	0.0
95	0.0
96	0.0
97	0.0
98	0.0
99	0.0
100	0.0
>>END_MODULE
>>Per base N content	pass
#Base	N-Count
1	0.108
2	0.023
3	0.0
4	0.0
5	0.0
6	0.0
7	0.0
8	0.0
9	0.0
10-14	0.0
15-19	0.0
20-24	0.0028
25-29	7.999999999999999E-4
30-34	0.0
35-39	0.0
40-44	0.0
45-49	0.0
50-54	0.0
55-59	0.0
60-64	0.0
65-69	1.9999999999999998E-4
70-74	0.0014
75-79	0.0
80-84	1.9999999999999998E-4
85-89	0.0
90-94	0.0012000000000000001
95-99	0.0164
100	0.0
>>END_MODULE
>>Sequence Length Distribution	pass
#Length	Count
100	100000.0
>>END_MODULE
>>Sequence Duplication Levels	pass
#Total Duplicate Percentage	17.959
#Duplication Level	Relative count
1	100.0
2	5.349764142319084
3	1.3627332675125852
4	0.5143769578625321
5	0.25718847893126606
6	0.14504942650625907
7	0.08897990029375556
8	0.04266159603125266
9	0.029253665850001827
10++	0.11579576065625724
>>END_MODULE
>>Overrepresented sequences	pass
>>END_MODULE
>>Kmer Content	warn
#Sequence	Count	Obs/Exp Overall	Obs/Exp Max	Max Obs/Exp Position
CACCA	18575	2.6224895	5.4294963	1
TTCCA	20275	1.922305	5.142222	6
CTTCA	19920	1.8886468	5.879437	1
CTTCT	19385	1.85026	5.230659	1
CTCCA	12755	1.8128881	6.6957803	1
CTTCC	12490	1.7871395	5.7089825	1
GGAAA	18300	1.7846464	5.344297	1
CTTTC	18640	1.7791513	5.1847763	1
TTGGA	16670	1.647585	5.268213	2
CTTTT	25850	1.6458809	5.141996	1
CTGGA	11080	1.6416517	5.62669	1
CTCCT	10615	1.5188541	5.6402	1
CTTGG	10120	1.5094799	6.8833942	1
CTTCG	8915	1.3023952	5.1265936	1
>>END_MODULE
