# Supplementary material for: Agalma: an automated phylogenomics workflow
Source: BMC Bioinformatics. 2013 Nov 19;14:330. doi: 10.1186/1471-2105-14-330 (PMC3840672; doi:10.1186/1471-2105-14-330)
Supplement: Additional file 1 — HTML report for assembly of the sample data sets. The HTML report for the assembly of the test data sets from raw reads. The tabular report (index.html) provides an overview across the five assemblies for the ingroup taxa, and includes links (in the Catalog ID column) to detailed reports for the assembly of each species. Fasta files for the annotated transcripts have been removed from the report to reduce file size. [file 1471-2105-14-330-S1.zip › tabular/SRX288431/8.fastqc.2/fastqc_data.txt]

##FastQC	0.10.1
>>Basic Statistics	pass
#Measure	Value	
Filename	SRX288431.random100k.2.fastq	
File type	Conventional base calls	
Encoding	Sanger / Illumina 1.9	
Total Sequences	100000	
Filtered Sequences	0	
Sequence length	100	
%GC	39	
>>END_MODULE
>>Per base sequence quality	pass
#Base	Mean	Median	Lower Quartile	Upper Quartile	10th Percentile	90th Percentile
1	32.82774	34.0	33.0	34.0	31.0	34.0
2	32.91758	34.0	33.0	34.0	31.0	34.0
3	32.90183	34.0	33.0	34.0	31.0	34.0
4	36.27666	37.0	37.0	37.0	35.0	37.0
5	36.25881	37.0	37.0	37.0	35.0	37.0
6	36.26478	37.0	37.0	37.0	35.0	37.0
7	36.29287	37.0	37.0	37.0	35.0	37.0
8	36.29092	37.0	37.0	37.0	35.0	37.0
9	38.08661	39.0	39.0	39.0	37.0	39.0
10-14	38.378828	39.4	39.2	39.4	37.2	39.4
15-19	39.567666	41.0	40.0	41.0	37.4	41.0
20-24	39.34078	41.0	40.0	41.0	36.8	41.0
25-29	39.195532	41.0	39.2	41.0	36.0	41.0
30-34	39.018186	40.6	39.0	41.0	36.0	41.0
35-39	38.896428	40.4	39.0	41.0	35.8	41.0
40-44	38.772445999999995	40.6	39.0	41.0	35.6	41.0
45-49	38.387561999999996	40.0	38.0	41.0	34.4	41.0
50-54	38.054266	39.8	37.8	40.6	33.8	41.0
55-59	38.32638	40.0	38.0	41.0	34.6	41.0
60-64	37.832328000000004	40.0	37.2	41.0	34.0	41.0
65-69	37.090022	39.0	35.8	41.0	33.0	41.0
70-74	36.14105	37.2	35.0	39.6	32.4	41.0
75-79	35.01665	36.0	35.0	38.2	31.2	39.8
80-84	34.062875999999996	35.0	34.6	36.6	31.0	38.4
85-89	33.401472	35.0	34.0	35.8	30.0	36.8
90-94	32.84555400000001	35.0	34.0	35.0	29.6	36.0
95-99	32.192871999999994	35.0	34.0	35.0	28.4	35.8
100	30.81077	34.0	31.0	35.0	24.0	35.0
>>END_MODULE
>>Per sequence quality scores	pass
#Quality	Count
2	124.0
3	37.0
4	35.0
5	41.0
6	48.0
7	40.0
8	48.0
9	70.0
10	89.0
11	92.0
12	97.0
13	100.0
14	133.0
15	148.0
16	179.0
17	229.0
18	168.0
19	179.0
20	224.0
21	208.0
22	225.0
23	233.0
24	288.0
25	296.0
26	398.0
27	427.0
28	567.0
29	670.0
30	873.0
31	1126.0
32	1418.0
33	1839.0
34	2641.0
35	4223.0
36	7603.0
37	20552.0
38	40293.0
39	13988.0
40	51.0
>>END_MODULE
>>Per base sequence content	fail
#Base	G	A	T	C
1	25.898035921436858	16.27365094603784	14.556582263290533	43.27173086923477
2	20.177999999999997	23.748	38.550000000000004	17.524
3	19.826	28.057	28.542	23.575
4	22.238444768895377	33.87367747354947	22.45044900898018	21.437428748574973
5	22.312	36.369	24.715	16.604
6	16.737	39.903	26.631	16.729
7	15.766	20.044	45.854	18.336
8	17.191515745472362	25.375761272838186	33.495004850145506	23.937718131543946
9	18.618000000000002	24.840999999999998	34.553	21.988
10-14	19.465228235021172	31.9469028318623	28.96063713401695	19.627231799099583
15-19	19.674190225706774	30.234507035211056	30.05090152704581	20.04040121203636
20-24	19.577118557618647	30.80681906826869	30.01774173869039	19.598320635422272
25-29	19.27207410474436	30.625013751622692	30.219165861571668	19.88374628206128
30-34	19.36782057513406	30.57607415097019	30.227841417093202	19.82826385680254
35-39	19.61855313395641	30.51154920788574	30.122142198559576	19.747755459598274
40-44	19.526645019865185	30.559895389391727	30.210123723704452	19.703335867038632
45-49	19.515927865178018	30.30200782886558	30.35904728048347	19.823017025472936
50-54	19.52307235728666	30.214842026741955	30.467101938671565	19.794983677299815
55-59	19.73504515181961	30.072134619202608	30.4613848162342	19.73143541274358
60-64	19.61424011036607	30.061118418941895	30.409421219801725	19.915220250890307
65-69	19.683362280240825	30.123301792569002	30.42313292446662	19.770203002723548
70-74	19.7634420248432	30.11751680315785	30.360212368648547	19.758828803350404
75-79	19.792949368459475	30.08892507751363	30.288475037202527	19.82965051682437
80-84	19.685165721254524	30.116057029614	30.270505548111714	19.92827170101976
85-89	19.666386515853258	30.174850212921307	30.407930340734264	19.750832930491175
90-94	19.646736241628236	30.268518165644036	30.15478857729701	19.92995701543072
95-99	19.641600346489092	30.368726151304248	30.26125036844543	19.72842313376123
100	19.95627450783749	30.113425531274757	30.032192392165513	19.898107568722235
>>END_MODULE
>>Per base GC content	fail
#Base	%GC
1	69.16976679067163
2	37.702000000000005
3	43.401
4	43.67587351747035
5	38.916000000000004
6	33.466
7	34.102
8	41.12923387701631
9	40.605999999999995
10-14	39.092460034120755
15-19	39.71459143774313
20-24	39.175439193040916
25-29	39.155820386805644
30-34	39.1960844319366
35-39	39.366308593554685
40-44	39.22998088690382
45-49	39.33894489065095
50-54	39.318056034586476
55-59	39.46648056456319
60-64	39.529460361256376
65-69	39.45356528296438
70-74	39.5222708281936
75-79	39.62259988528384
80-84	39.61343742227428
85-89	39.41721944634443
90-94	39.576693257058956
95-99	39.370023480250325
100	39.85438207655972
>>END_MODULE
>>Per sequence GC content	pass
#GC Content	Count
0	50.0
1	28.5
2	7.0
3	5.0
4	2.5
5	3.0
6	4.5
7	4.0
8	3.5
9	5.0
10	5.0
11	10.5
12	14.5
13	16.0
14	17.0
15	22.5
16	32.0
17	37.5
18	54.0
19	78.0
20	105.0
21	143.5
22	192.0
23	268.5
24	378.5
25	509.0
26	639.5
27	825.0
28	1099.5
29	1376.5
30	1693.0
31	2143.5
32	2686.0
33	3202.5
34	3746.0
35	4374.0
36	4977.5
37	5484.5
38	5832.0
39	6183.0
40	6462.5
41	6542.5
42	6403.0
43	5853.5
44	5141.0
45	4379.0
46	3608.0
47	2879.0
48	2264.0
49	1808.5
50	1469.5
51	1270.5
52	1071.5
53	890.5
54	747.5
55	616.5
56	494.5
57	388.5
58	326.5
59	263.5
60	197.5
61	151.5
62	131.5
63	109.5
64	75.0
65	63.0
66	51.0
67	35.0
68	23.0
69	18.5
70	14.0
71	7.5
72	3.5
73	1.0
74	0.5
75	1.0
76	1.0
77	0.5
78	1.0
79	0.5
80	0.0
81	0.0
82	0.0
83	0.0
84	0.0
85	0.0
86	0.0
87	0.0
88	0.0
89	0.0
90	0.0
91	0.0
92	0.0
93	0.0
94	0.0
95	0.0
96	0.0
97	0.0
98	0.0
99	0.0
100	0.0
>>END_MODULE
>>Per base N content	pass
#Base	N-Count
1	0.0040
2	0.0
3	0.0
4	0.0020
5	0.0
6	0.0
7	0.0
8	0.0030
9	0.0
10-14	0.0022
15-19	0.0030
20-24	0.0098
25-29	0.0118
30-34	0.009399999999999999
35-39	0.0018
40-44	0.2778
45-49	0.41980000000000006
50-54	0.2616
55-59	0.2698
60-64	0.2592
65-69	0.2772
70-74	0.2866
75-79	0.2756
80-84	0.2904
85-89	0.2918
90-94	0.2898
95-99	0.2566
100	0.28700000000000003
>>END_MODULE
>>Sequence Length Distribution	pass
#Length	Count
100	100000.0
>>END_MODULE
>>Sequence Duplication Levels	pass
#Total Duplicate Percentage	17.925
#Duplication Level	Relative count
1	100.0
2	5.295156868717636
3	1.3560767590618337
4	0.49832470301553455
5	0.25098994821809323
6	0.16570210173621688
7	0.08894303990252818
8	0.038988729820286325
9	0.031678342978982636
10++	0.11696618946085897
>>END_MODULE
>>Overrepresented sequences	pass
>>END_MODULE
>>Kmer Content	warn
#Sequence	Count	Obs/Exp Overall	Obs/Exp Max	Max Obs/Exp Position
CACCA	17750	2.5326757	5.465053	1
CCACC	11110	2.3830636	5.3400836	1
TCTTC	24395	2.2985508	5.4580817	7
GAAAA	30340	1.9596138	5.2563405	2
CTTCA	20420	1.9287306	6.5570273	1
TTCCA	19945	1.8838655	5.9236383	6
CTCCA	12915	1.8382863	7.0872083	1
GGAAA	18115	1.7992343	5.1832128	1
CTGCA	12240	1.7821915	5.3676825	1
CTTCC	12550	1.7819679	6.2541327	1
CTTTT	27430	1.7150478	5.148752	1
CAGGA	11130	1.6618234	5.0039263	1
CTGGA	11035	1.6436126	5.490868	1
CTTTG	15565	1.5002258	5.3528934	1
CTTGG	9640	1.4323251	6.47335	1
CTTCG	8875	1.2890766	5.006866	1
AAATC	20335	1.2808027	5.4879594	4
>>END_MODULE
