# Supplementary material for: Agalma: an automated phylogenomics workflow
Source: BMC Bioinformatics. 2013 Nov 19;14:330. doi: 10.1186/1471-2105-14-330 (PMC3840672; doi:10.1186/1471-2105-14-330)
Supplement: Additional file 1 — HTML report for assembly of the sample data sets. The HTML report for the assembly of the test data sets from raw reads. The tabular report (index.html) provides an overview across the five assemblies for the ingroup taxa, and includes links (in the Catalog ID column) to detailed reports for the assembly of each species. Fasta files for the annotated transcripts have been removed from the report to reduce file size. [file 1471-2105-14-330-S1.zip › tabular/SRX288431/48.assembly_31176195_trinity.rrna.fa]

>Locus_108463.0_Transcript_1/0_Confidence_0_Length_501|BlastHit|gnl|BL_ORD_ID|4 large-mito-rRNA|gi|60544950|gb|AY935296.1| Nanomia bijuga 16S ribosomal RNA gene, partial sequence; mitochondrial|7.47332e-46
AATAAATGGAAGAAATAATGTAAATATTAGTAAAAATTTTTATTCCTAGTAATTCTTATC
TTAATATATTGGTAAGGTAAAACAAACTCTTAAAATAAGAAGAGGAAAAGGATTTCTTCA
CAAGAATAAAACCTTAAAAAATTGTATTTTCTCACTAAAGAAGGAATAAATAAAAATAGA
ATTCTAATTAAGGAACTCGGCAAAATATGTATCGGCTGTTTACCAAAAACATAGCCCCAG
AATGAATCAGGGGTGATACCTGCTCACTGACGATTAATTAACCTAATGGAAATTAGTAAA
TTTCGTTAAATAGATGCGGTATTCTAACCGTAATAATGTAGCATAATAATTCGCCATTTA
ATTGATGGATGGTATGAAAGGTCAAACGAGTACATCACTGTCTTAATTAGAAGTGTTATG
AAAATGGAATTGTAGTAAAGATACTATACTAAACTGTAAGACGAAAAGACCCTATAGAGC
TTAACTATAACTTTTTTCTTA
>Locus_137187.1_Transcript_1/0_Confidence_0_Length_731|BlastHit|gnl|BL_ORD_ID|13 small-mito-rRNA|gi|200004081:307-1207 small-mito-rRNA from Hydra magnipapillata mitochondrion chromosome 2, complete sequence|2.31159e-62
GAAGAGAAAGACTTTTGATTTGTTTATACATGTTAGCGTAAGCGCATAAATGAGGAAACC
TACGATTGGTTTTAGGTATCAGGAATTTTGAGGTTAACTATCAAATAACTAAAGACACCT
AGGAAAACCATGTATTAACTGAGACAAAGAAATATTATAACAGCAGTAAAGAAACCTATA
CAATCATTTTAAGGTGGATATGGTTTATCTAATAGTTTTGTCTAATTAAGTGCCAGCAGA
CGCGGTTAAACTTAAGAAACAAGTCTTCTCGTAAATTAAGTATTTATATGTAGATTAATA
TATTTTATAGTTTGAAATTTCTTGATTAGGTCAAATTTACAAGAATAATAAACCCAAATT
ATAAATATTACTATAATAAATATTGAAATATGAATGAATAGATTTTAAACAGGATTTGAT
ACCCTGGTAAACTTTTAGGAAAATAAATAATAATTAACTTGAATAGTATACTCCAAGAGT
GAAAATCAAAAATTTTGGTTGCTTGTTTTCTAATTAGAGGAATATGTAATTTAATTTGAA
AGTACACGAAGAACCTTACCTCTTCTAGAATATCAAGTGTTGCATGGTCGTCTTAAGTTT
TATTATAAAAGTAAAACGGAAACCTTATTAGGTATAAGTCAGATGATATGATCTTTATGA
TGAGGGATATTACGTATTACAGTTTTCAACTGAAATTTTATTTGATAATAGTCTTGTGAA
AAAAGAAAAGA
>Locus_150876.0_Transcript_1/0_Confidence_0_Length_1128|BlastHit|gnl|BL_ORD_ID|2 small-nuclear-rRNA|gi|60545004|gb|AY937338.1| Nanomia bijuga small subunit ribosomal RNA gene, partial sequence|1.82581e-179
GATACATTGGGCAGCAGGCACGAAAATTACCCAATCCCGACTCGGGGAGGTAGTGACAAG
AAATAACGATACGGGGTCTTAATAGGTCTCGCAATTGGAATGAGTACAATTTAAATCCTT
TAACGAGGATCAATTGGAGGGCAAGTCTGGTGCCAGCAGCCGCGGTAATTCCAGCTCCAA
TAGCGTATATTAAAGTTGTTGCAGTTAAAAAGCTCGTAGTTGGATTTCGGAGTGGGCCAG
TCGGTCCGCCGCGAGGTGTGTACTGATTGGTCTGCTCTTCTTCGCAAAGACTCCGCGTGC
GCTTCGCTGTGTGTGCGTAGGATTTGCGACGTTTACTTTGAAAAAATTAGAGTGTTCAAA
GCAGGCTATCGCTTGAATACATGAGCATTAACAGAAAGCTATTAGACTAACCGGCAAGAG
AAATCAATAGTAAGGGAAAATGAAGATGCTATTTTCAGTCCTGTTCGCTGTTTTAGCAAT
TGCATCAGCAACACCAAGATTCGAAAATTGTGAAAGAAATCCTGTTGTTCAATTAGAAGT
AACTAAATTTCCTGATACATTAGTAGTAAAAGATGGAGCAGTTTTAAATGTAGATTTTAA
AGTTACTGTTACTCAAGATTTACCAAGCACCTTGTATGCAAAAGTAACTATGGAAAAGAA
GATTTTTTGGAAATGGTGGGAGGTTCCATGTTTAGGCGGAGGAAAAGTTGGAACATGCGA
TTACACAATTACATGCGATTTGATCAAGAAGTGGGCTAAAACAGATAACTTACCTCATCC
ATGCCCAGCACCTGCTGGTGTTACATCAAGATCTTTGTCAATACCTTTAAAGAAAATAAG
GAATGTACCTAGCTTTATGTCAAATGGTAAATATCGACTACAAGTTGAAATTTTCACTGG
GCCAGATGGTACTGGACGAAGACTAGGATGTACCAAAACAGAAATAAAAGTTAAAACATA
AGTTGATTATTGTAACAACATTGAGTGGCATTCTGAATACAAATATGTAATATACATGTA
CTGGTTTATAATTTAGCTACTTTATTAATAGAACACTTCTCAATGGCAAACGTTAATAGC
AGCTGTAAACATTTAATTCAAATTAAATTTTGGACTGTACAAAATTTA
>Locus_157827.0_Transcript_1/0_Confidence_4_Length_443|BlastHit|gnl|BL_ORD_ID|2 small-nuclear-rRNA|gi|60545004|gb|AY937338.1| Nanomia bijuga small subunit ribosomal RNA gene, partial sequence|4.91094e-72
TTCATTTGATCGTAAAAGTTTACATGGATAACTGTTGTAATTCAAGAGCTAATACATGCT
AAAGGCACTATGCTCTGTGTAGTGTGCTTTTAACAGCCCAAAATCAATCACCCTCGGGTG
TGCTTTAGTGGCGAGTCTGGTTAACTTAGCTGATCGCATGGTCAAGTACCGGCGATGGAT
CATTCAAGTGTCTGACCTATCAACTGTCGATGGTAGCGTATTGGTCTACCATGGTTGTAA
CGGGTAACGGAGAATTAGGGTTTGGTTCCGGAGAGGGAGCCTGAGAAACGGCTACCACAT
CTAAGGAAGGCAGCAGGCGCGTAAATTACCCATTGCAGACTCTGCGAGGTAGTGACAAGA
AATAACGAGGTGTTGATCCTAGTGATCGTCACTGTCGGAATGAGAGCAGTCTAAACAGCT
CATCGAGTATCAATTGAAGGGAA
>Locus_163138.0_Transcript_1/0_Confidence_9_Length_578|BlastHit|gnl|BL_ORD_ID|1 large-nuclear-rRNA|gi|292668150|gb|GQ160616.1| Lottia scabra voucher MCZ:DNA101969 28S ribosomal RNA gene, partial sequence|2.49374e-21
GCGAACAAGTACCGTGAGGGAAAGTTGAAAAGAACTTTGAAGAGAGAGTGAACAAGTACG
TGAAACCGTTGAGGTGCAAACGCAAGAGTCTCTAAAAGCTTGGTGAAATTCAATTGATTT
GATCAAATCAGTGCACTTTTCATCAGGCGACGGTGAGTGGGTTTATTATTATCCAAGAAA
ATCTTAGGGAAGGTAGCTACTCTCGGGTAGTGTTATAGCCCTTTGAGAATTGCGGTAAAA
GTGAATCAGGAGAGCTTGACTGCGCTTCGGTGCGTGGCGGTGGGCACTCTGCTAGTGTAT
AAATGGCGCGGACTTTTCTAAGTGTGTGTCGACTTGCACTGGTTGTTGTGTTCATGCGGT
CATCTATGTCAATGAGTTCTTCACTTTGAGTCACTCTTGTGACCCGTCTTGTAACACGGA
CCAAGGAGTCTAACACTCGCGCGAGTCATTGAGTTTTACGAAACTTAGAAGGCAAAGTGA
AGGTGAATGTAGGTTAGATCAGTGTGTTCTCATACTGCGCAAAACCGCCCGGTGCAAGTG
CTTCTATGTACTGTGTCGCGGAAGAGCGTGCGTGTTGG
>Locus_169089.0_Transcript_1/0_Confidence_7_Length_969|BlastHit|gnl|BL_ORD_ID|3 large-nuclear-rRNA|gi|166407160|gb|EU272576.1| Nanomia bijuga voucher Yale Peabody Museum No. 35043 28S large subunit ribosomal RNA gene, partial sequence|5.34131e-35
CAGGTAAAGCGAATGATTAGAGGTCTTAGGGTTGAAACAACCTTAACCTATTCTCAAACT
TTAAATTGGTAAGAGAGGGCGGAGATGCCAATTCATATTCGGAGATAAACAATCTAAAAG
ATGAAGTAGACTTTCTGCAAAATGAAGATAAAGAGCCAAATGAGGCTTTTCACTTTATTG
AAAATGATGATAAAAGACAAAGTGAGAATCAATCACTTTTTCAGAATATCGATCCTGAAC
AAATGACAAAATCAATACATTCAGTGAGTTTAACCAGCGATTATTCTGGCCAATTAATAG
CCAATACCTCGTCTTATACCACTAATCAGAGTAATGCAAGTGGGTATTCGTCTAGAAAAG
ACAAAAGTTCACTTGAGAGTGAAATTTCACCCGAAGAAACCTCTGTCTCGCAAGATCAAA
AAAAAATTCGTTTAGATAAAAATGAAGGCACTTCTGAGAACCGTCTTCACATTTTCAACA
TCCAAGCAATGAAAGAAGTAATTACTGCTCTTCACCCATCTGAAGAAAACCATAAACGTC
ATATGAATGTTTCTGATAAATTAAAGGGAGAAAAAGGTAGCGGTTTTTTAAACTACTTTC
ATCGTGGAAATAATATTAGTAAAGACATTTCAAATCCGTCAACTTCTCATTCGAATAGCA
ATGAAGAGTCTTTTGTAAAATTGGAGAACAAAGAATCTTTTTCTATCACTGATTTGCCAA
ATGAAAAAGAGAAACAAACTGTTGAAAATAAGGGAAAAACAAAAGAAAAAAGTGATATGG
GGAAGCGTAAAACATTTTCAAAACTGAAAGGCTTCGCCGAGTCCTTTAAAAAGAGCAATA
AGAAATAGTGACTATTTCGCATTATGTATGGGTAACAAGGCGATATCTTTTATTATGTGC
ACCAGAAAATAGTAACGATCCACCAAAATTGCTTTTATTAAATTAAATGAATCCCAATTT
AACATTGAA
>Locus_172031.0_Transcript_1/0_Confidence_10_Length_359|BlastHit|gnl|BL_ORD_ID|3 large-nuclear-rRNA|gi|166407160|gb|EU272576.1| Nanomia bijuga voucher Yale Peabody Museum No. 35043 28S large subunit ribosomal RNA gene, partial sequence|1.47075e-46
TTGCGTCAACACCGTTTCCGGCCATCGCAATGCTTTGTTTTAATTAAACAGTCGGATTCC
CCTGGTCCGTACCAGTTCTGAGTTAGCTGTTCATTGACACCCGCGAAGCATGCACGACCG
AAATCGCAGCACACCTACAGTTGCACCCCTTCACAAGTAGCGACGACACTGGTCCAAACT
TCACTTTCGCAATGCTCAGTCCGTTCGTCACTTAATCTCGCTTCAACAATGCAACCCGAG
TGACCCAGCCCTCAGAGCCAATCCTTATCCCGAAGTTACGGATCTATTTTGCCGACTTCC
CTTACCTACGTTATTCTATCGGCCAGAGGCTTTTCACCTTGGAGACCTGCTGCGGATAT
>Locus_175193.0_Transcript_2/0_Confidence_12_Length_651|BlastHit|gnl|BL_ORD_ID|2 small-nuclear-rRNA|gi|60545004|gb|AY937338.1| Nanomia bijuga small subunit ribosomal RNA gene, partial sequence|1.93999e-102
TGGATTGCCCCTGGACTGATTGATCCGGGTTGGGAGGGTCCCTGACAATAGCTGTAAACA
TCTTATTCGTTTGTGGGACTTAACTCCCAATCCCCTCCATATCCAATCCCGTGGGCACCT
CGTCTTGGTCATGGTGACGAGGGCCTTCCCATTCACTCTTTCACCGAACTGAAGTAATCT
CTTCTTCTCCCAGTGACGCTTTAGGTACTTGGTCTGAATGAATTCATCGTTCACCGTTAG
TATATTTCTCCAATTGGTAGAATCGGCCTCTTCTCCAACAATCTGTGCGAGTCGATCTTC
GGACTGACACATTTTCTCGCTCGCCTTCTTCCTGCAAGTCAATACCAATTTGGTAAGGTC
TTGCAGGCCTCCGCCGAAACTACCATGAACCCATTCAGAGGGAGTGTTCACTGGGAAATT
TGAATGAAACATCGCCGGCGCAAAGGCCATGCGATTCGAAAAGTTATCATGAATCACCAA
GAAAACGAGCTCAAAAGAGAACCCGCATTGGTTTTTAATCTAATAAATACATCCCTTCCA
GAAGTCGGGATTTTTCGCATGTATTAGCTCTAGAATTACCACAGGTATCCATGTAGTAAA
AGTACAATCAAATAAACGATAACTGATTTAATGAGCCATTCGCAGTTTCAC
>Locus_175193.0_Transcript_3/0_Confidence_5_Length_1409|BlastHit|gnl|BL_ORD_ID|2 small-nuclear-rRNA|gi|60545004|gb|AY937338.1| Nanomia bijuga small subunit ribosomal RNA gene, partial sequence|1.89772e-130
TGCTGGCACCAGACTTGCCCTCCACTTGATCCTCGTCGAAGGATTTAAACTACGCCCATT
CCGATTACGGAGCCTCGTCAGAGTCCCGCATCGTTATTGATCGTCACTACCTCCCCGTGC
CGGGAGTGGGTAATTTGCGTGCCTGCTGCCTTCCTTGGATGTGGTAGCCGTTTTTAAGGC
TCCCTCTCCGGAATCGAACCCTAATTCTCCGTCACCCGTCACCGCCATGGTAGGCCCATA
TCCTACCATCTAAAGCTGATAGGGCAGAAATTTGAATGACACGTCGCTGGCGCAGGGCCG
GCGATCCGAGAAGTTACTATGATTCACCAGGAACCCAATGAAGGGGTTGGCTTTAATCTA
ATAAATACAGGGCTTCGTGAGTCGCCCCTTCGTGCATGTATTAGCTCTAGAATTACTACG
GTTATCCAAGTAGCAATGAACCATCAAATAAACCATAACTGTTTTAATGAGCCGTCTGCA
GTTTCGCGGTATAATACTTATACTTAGACATGCATGGCTTAATCTTTGAGACAAGCATAT
GACTACTGGCAGGATCAACCAGGTAACTACGTACAAAACAACAACACCACCGACGATCTC
GTGAGATCGATCGAGGGCTGAGTTCGTTACGAAAGTTCAGAAAAACACAGTGCTACACGA
GCATATACGAGATACTACTCGAGCAACACTGATATTCAGTTTGCCCGTTCTTCATGCGTC
GCTTCGTTTCTCATTCCTTACGCACACACGCACACACAAGAGTGTGTGGTGGGCGAACAG
ACAGAGAAGACGAACGAAGGAAGACGAAAAATCGTCTTCCGAGACACACTAGAAACTACT
TCAGACTATCCAGTACACACACAACACTTTTCAGGGCGTTGCTGCAGTAGACAACAACCG
ACACTCGACAAGAGACCACGCGTTTGGATACCGCAAACAGACACCGTGGCGCCGACTAGC
ACTATTACACTAGCATCGGAGGTCACGATAGAACCGTCGAAATACCCAAACGGACACAGT
CACTTACACCCAACTACGTGTGCAAGCTCGCGAACAAGTCGCTCGCAAAACGCCTCTTTT
GCTTGCATACACCATCTACAGCACATACGTTACCAAAGGATAGAGTGAAAGCGAGAAAGA
GTGCTCGAAGCAGAGACACACTGACAACGTGAAACACGCTGCTGGGTTCTATCCACTTCT
ACTAACTCTTTACTACATCATTCGCAGACAGACATCCTAAGGAACTATGCACTGCACATA
GCATAGCAGTGCGAAAGACACGCGGCCACTAGCAGAGACATAGCAAGAGGCGAACTCAGA
ACTCTAAGAGCACAGAGAAACGCACTAATTCACTACACCACTACTTTCACCACTTTACGA
CCACTCGTATTCGACAACGCGAACCCCAC
>Locus_176574.0_Transcript_1/0_Confidence_3_Length_466|BlastHit|gnl|BL_ORD_ID|3 large-nuclear-rRNA|gi|166407160|gb|EU272576.1| Nanomia bijuga voucher Yale Peabody Museum No. 35043 28S large subunit ribosomal RNA gene, partial sequence|4.14444e-48
TCTGATTCCACCCAGAGCCGATCGTGCCCCCGAGCGCCGGGGCGAGCCCGGCGACGGGAG
GGAAGTCTGATTCGCTTGCCACCAACGATTTCACGTACTATTTCACTTTCTTTTCAAAGT
TCTTTTCATCTTTCCCTCACGGTACTTGTTCGCTATCGGGCTCCCGCAAATATTTAGCTT
TCGAAGGACATTACCTCCGGATTGGCGCTGCAGTCCCAAGCAACACGACTCACGGGTAGG
GGCCCAGGCGAAGGTGCGTTCCGACGTGACGGGGCTGTGACCCTCTCCGGCTCGGTATCT
CAATACCGAATTACACCGGACGCAACCTCCAGGGCCCACACCCAGGCTACAATCCGACCG
TTGCAAACGGCAGGTTTTCAAGTTGAGCTGATCCCGCTTCACTCGCCGTTACTGAGGGAA
TCCTGGTTAGTTTCTTTTCCTCCGCTTAGTAATATGCTTAAATTCA
>Locus_176574.0_Transcript_2/0_Confidence_19_Length_406|BlastHit|gnl|BL_ORD_ID|3 large-nuclear-rRNA|gi|166407160|gb|EU272576.1| Nanomia bijuga voucher Yale Peabody Museum No. 35043 28S large subunit ribosomal RNA gene, partial sequence|2.41115e-149
CTCGGTGCCGCTCGCCCGTCGTCTGAATCTCGACAGCGCATTGCTAATTCCATGCGTTTC
CCTTCTAACGGTTTCACGTACTATTAACTTTCTTTTCAAAGTGCTTTTCATCTTTCCCTC
ACGGTACTTGTTCGCTATCGGGCTCGTGCCAGTATTTAGCTTTAGAAGGAGTTTACCTCC
CGTTTTGGGCTGCATTCCCAAGCAACCCGACTCATCGAAAGCGCATAATTCGGCGACGCG
CAGTACCACGTACGGGATTGTCACCCTCTACGATATGCCGTTCCAAGCAATTTAAGTACT
ACGCGTTCGCCTTGAAAACGCTTCTCGAGACTACAATTCGCCGTTGCAAGCAACGGAGAT
TTTAAGTTTGAGCTCTTCCCGCTTCACTCGCCGTTACTAGGGGAAT
>Locus_176574.0_Transcript_3/0_Confidence_9_Length_443|BlastHit|gnl|BL_ORD_ID|3 large-nuclear-rRNA|gi|166407160|gb|EU272576.1| Nanomia bijuga voucher Yale Peabody Museum No. 35043 28S large subunit ribosomal RNA gene, partial sequence|3.82334e-68
AATGGACTATAAATAAACTGCCACCCGACAGCGCATTGCTAATTCCATGCGTTTCCCTTC
TAACGGTTTCACGTACTATTAACTTTCTTTTCAAAGTGCTTTTCATCTTTCCCTCACGGT
ACTTGTTCGCTATCGGGCTCCCGCAAATATTTAGCTTTCGAAGGACATTACCTCCGGATT
GGCGCTGCAGTCCCAAGCAACACGACTCACGGGTAGGGGCCCAGGCGAAGGTGCGTTCCG
ACGTGACGGGGCTGTGACCCTCTCCGGCTCGGTATCTCAATACCGAATTACACCGGACGC
AACCTCCAGGGCCCACACCCAGGCTACAATCCGACCGTTGCAAACGGCAGGTTTTCAAGT
TGAGCTGATCCCGCTTCACTCGCCGTTACTGAGGGAATCCTGGTTAGTTTCTTTTCCTCC
GCTTAGTAATATGCTTAAATTCA
>Locus_176574.0_Transcript_4/0_Confidence_17_Length_401|BlastHit|gnl|BL_ORD_ID|3 large-nuclear-rRNA|gi|166407160|gb|EU272576.1| Nanomia bijuga voucher Yale Peabody Museum No. 35043 28S large subunit ribosomal RNA gene, partial sequence|2.39721e-144
AATGGACTATAAATAAACTGCCACCCGACAGCGCATTGCTAATTCCATGCGTTTCCCTTC
TAACGGTTTCACGTACTATTAACTTTCTTTTCAAAGTGCTTTTCATCTTTCCCTCACGGT
ACTTGTTCGCTATCGGGCTCGTGCCAGTATTTAGCTTTAGAAGGAGTTTACCTCCCGTTT
TGGGCTGCATTCCCAAGCAACCCGACTCATCGAAAGCGCATAATTCGGCGACGCGCAGTA
CCACGTACGGGATTGTCACCCTCTACGATATGCCGTTCCAAGCAATTTAAGTACTACGCG
TTCGCCTTGAAAACGCTTCTCGAGACTACAATTCGCCGTTGCAAGCAACGGAGATTTTAA
GTTTGAGCTCTTCCCGCTTCACTCGCCGTTACTAGGGGAAT
>Locus_177966.2_Transcript_1/0_Confidence_14_Length_338|BlastHit|gnl|BL_ORD_ID|3 large-nuclear-rRNA|gi|166407160|gb|EU272576.1| Nanomia bijuga voucher Yale Peabody Museum No. 35043 28S large subunit ribosomal RNA gene, partial sequence|2.63185e-133
AATATTCAAATGAGAACTTTGAAGACCGAAGTGGAGAAAGGTTCCATGTGAACAGCAGTT
GGACATGGGTTAGTCGATCCTAAGAGATAGGGAAACTCCGTTTCAAAGTGTCCGATTCTC
TCGGACCCTAGATCGAAAGGGAATCGGGTTAAAATTCCCGAACCAGAACGTGGATATTCG
CGCGCCGTTCACGCGGTGTGTGACGTGCGGTAACGCAACTGAACTCGGAGACGTCGGCAG
GAGCCCTGGGAAGAGTTCTCTTTTCTTGTTAACGGCCTGACACCATGGAATCTGATTGCC
AGGAGATATGGCCCAGGCATTTTAAGCTTGAGAAACGT
>Locus_178271.1_Transcript_1/0_Confidence_14_Length_481|BlastHit|gnl|BL_ORD_ID|2 small-nuclear-rRNA|gi|60545004|gb|AY937338.1| Nanomia bijuga small subunit ribosomal RNA gene, partial sequence|4.10431e-78
GATTTGTCTGGTTAATTCCGTTAACGAACGAGACCCCAGCCTGCTAAATAGCGCGCGTGG
CCTCTGGCCGCGGCGAGCTTCTTAGAGGGACTATCGCCAGTTATATGCGAGGGAAGTTTG
GGGCAATAACAGGTCTGTGATGCCCTTAGATGTTCTGGGCCGCACACGGGCTACACTGAC
GCGTGCAACGAGCATACCAGCTGGCCCGACAGGGCGTAGGCTAATCTTTTGAACTCGCGT
CGTGCTAGGGATTGACCATTGCAATTGTTGGTCATGCAACGAGGAATGCCTTGTAAACGC
GGGTCATCAACCCGCATTGAATACGTCCCTGCCCTTTGTACACACCGCCCGTCGCTCCTA
CCGATGAATGTTCCGATGAAATTTTCGGAGGGCGCCTGTGAAGCGGTGCAAACCGCGGAA
CGGGAGGCCCGAAGTTGCTTAAATCTGAACATTTCGAGGAAGGAGAAGTCGTAACAAGGT
G
>Locus_178271.1_Transcript_3/0_Confidence_10_Length_330|BlastHit|gnl|BL_ORD_ID|2 small-nuclear-rRNA|gi|60545004|gb|AY937338.1| Nanomia bijuga small subunit ribosomal RNA gene, partial sequence|3.46415e-102
GATTTGTCTGGTTAATTCCGTTAACGAACGAGACCCCAGCCTGCTAAATAGCGCGCGTGG
CCTCTGGCCGCGGCGAGCTTCTTAGAGGGACTATCGCCAGTTATATGCGAGGGAAGTTTG
GGGCAATAACAGGTCTGTGATGCCCTTAGATGTTCTGGGCCGCACGCGCGCTACACTGTC
GGATTCAACGAGTCTTAACCTTAACCGAAAGGTTTGGGTAATCTTTTGAAAGTCCGACGT
GATGGGGATTGATCATTGCAATTATTGATCATGAACGAGGAATTCCTAGTAAGCGCGAGT
CATCAGCCAAGGTAAAGATCTCATTGTTGA
>Locus_178271.1_Transcript_4/0_Confidence_9_Length_311|BlastHit|gnl|BL_ORD_ID|2 small-nuclear-rRNA|gi|60545004|gb|AY937338.1| Nanomia bijuga small subunit ribosomal RNA gene, partial sequence|7.14669e-89
GATTTGTCTGGTTAATTCCGTTAACGAACGAGACCCCAGCCTGCTAAATAGCGCGCGTGG
CCTCTGGCCGCGGCGAGCTTCTTAGAGGGACTATCGCCAGTTATATGCGAGGGAAGTTTG
GGGCAATAACAGGTCTGTGATGCCCTTAGATGTTCTGGGCCGCACGCGCGCTACACTGTC
GGATTCAACGAGTCTTAACCTTAACCGAAAGGTTTGGGTAATCTTTTGAAAGTCCGACGT
GATGGGGATTGATCATTGCAATTATTGATCATGAACGGCGACCCGCGAGGCATCATATTC
TTCTTTTTCAC
>Locus_178271.1_Transcript_5/0_Confidence_16_Length_455|BlastHit|gnl|BL_ORD_ID|2 small-nuclear-rRNA|gi|60545004|gb|AY937338.1| Nanomia bijuga small subunit ribosomal RNA gene, partial sequence|1.65626e-136
GCAGAAGTGGATAAATTACCAGGGCGGGGTAATCAAAGTCAGGAAGGCAATAACAGGTCT
GTGATGCCCTTAGATGTTCTGGGCCGCACGCGCGCTACACTGTCGGATTCAACGAGTCTT
AACCTTAACCGAAAGGTTTGGGTAATCTTTTGAAAGTCCGACGTGATGGGGATTGATCAT
TGCAATTATTGATCATGAACGAGGAATTCCTAGTAAGCGCGAGTCATCAGCTCGCGTTGA
TTACGTCCCTGCCCTTTGTACACACCGCCCGTCGCTACTACCGATCGAACGATGTAGTGA
GGTCCTCGGACTGGCGACTACTCGGAAGCCGGGCTCCGGCCTGGTAGAAGAGCTTGTTTG
CCGGGAAGAGGATCAAACTGGATCGTTTAGAGGAAGTAAAAGTCGTAACAAGGGATCCGG
CCATTCAATTCTTCTATTTCTTCAATTCGCTCGAG
>Locus_178271.1_Transcript_6/0_Confidence_11_Length_381|BlastHit|gnl|BL_ORD_ID|2 small-nuclear-rRNA|gi|60545004|gb|AY937338.1| Nanomia bijuga small subunit ribosomal RNA gene, partial sequence|1.99577e-55
GCCCTTAGATGTTCGGGGCCGCACGCGCGCTACAATGAGTCGATCAACGTGCGTTTTATA
TCCGAGGCCGAAAGGTCGAGGTAATCCGTTGAACCCGACTCGTGCTAGGGATAGGGAATT
GTAATTGTTTCCCTTGAACGAGGAATTCCCAGTAAGCGCAAGTCATCAGCTTGCGTTGAT
TACGTCCCTGCCCTTTGTACACACCGCCCGTCGCTACTACCGATTGAATGGTTCAGTGAG
ATAATCGGACAGATAACTTGGTAACTGGCAACAGTTAACGTGCATATTTGGAAGACGATC
AAACTTGGTCATTTAGAGGAAGTAAAAGTCGTAACAAGGGATCCGGCCATTCAATTCTTC
TATTTCTTCAATTCGCTCGAG
>Locus_178271.1_Transcript_7/0_Confidence_18_Length_531|BlastHit|gnl|BL_ORD_ID|2 small-nuclear-rRNA|gi|60545004|gb|AY937338.1| Nanomia bijuga small subunit ribosomal RNA gene, partial sequence|5.40044e-137
GATTTGTCTGGTTAATTCCGTTAACGAACGAGACCCCAGCCTGCTAAATAGCGCGCGTGG
CCTCTGGCCGCGGCGAGCTTCTTAGAGGGACTATCGCCAGTTATATGCGAGGGAAGTTTG
GGGCAATAACAGGTCTGTGATGCCCTTAGATGTTCTGGGCCGCACGCGCGCTACACTGTC
GGATTCAACGAGTCTTAACCTTAACCGAAAGGTTTGGGTAATCTTTTGAAAGTCCGACGT
GATGGGGATTGATCATTGCAATTATTGATCATGAACGAGGAATTCCTAGTAAGCGCGAGT
CATCAGCTCGCGTTGATTACGTCCCTGCCCTTTGTACACACCGCCCGTCGCTACTACCGA
TCGAACGATGTAGTGAGGTCCTCGGACTGGCGACTACTCGGAAGCCGGGCTCCGGCCTGG
TAGAAGAGCTTGTTTGCCGGGAAGAGGATCAAACTGGATCGTTTAGAGGAAGTAAAAGTC
GTAACAAGGGATCCGGCCATTCAATTCTTCTATTTCTTCAATTCGCTCGAG
>Locus_178271.1_Transcript_8/0_Confidence_13_Length_571|BlastHit|gnl|BL_ORD_ID|2 small-nuclear-rRNA|gi|60545004|gb|AY937338.1| Nanomia bijuga small subunit ribosomal RNA gene, partial sequence|4.7268e-103
TTAAAAAGCTCGTAGTTGGATTTCTGCGCGGGTGGGGCGCCTCCCGCCCTCTGGGTTGGG
TTGTGCAGCAACTCCCGCGCATCCTGCCGCGAACCACGCTACCATTCGCTTGGTGGCGTC
TGGGGACCGGCTCGTTTACTTTGAGAAAAATAGAGTGTTCAAAGCAGGCCTGATGCCTTG
AATAATGTAGCATGGAATAATGATAAAGGACTTTGGTTCTATTTTGTTGGTGTTCGGGAC
CGAAGTAATGATTGATAGGGACAGTTGGGGGCGTCTGTATTCTGAAGCGAGAGGTGAAAT
TCTTAGACCTTCGGAAGACAAACAGCTGCGAAAGCGTTCGCCAAGGATGTTCCCTTTGAT
CAAGAACGAAAGTTGGGGGATCGAAGACGATCAGATACCGTCGTAGTCTCAACTATAAAC
TATACCAGCTAGGGATCGGCCAACGTTGACATCAAAAGACTTGGTCGGCACCTTATGAGA
AATCAAAGCATCTGGGTTCCGGGGGGAGTATGGTCGCAAGGCTGAAACTTAAAGGAATTG
ACGGAAGGGCACCACCAGGCGTGGAGCCTGT
>Locus_178271.1_Transcript_9/0_Confidence_11_Length_394|BlastHit|gnl|BL_ORD_ID|2 small-nuclear-rRNA|gi|60545004|gb|AY937338.1| Nanomia bijuga small subunit ribosomal RNA gene, partial sequence|5.78687e-51
GCCCTTAGATGTTCGGGGCCGCACGCGCGCTACAATGAGTCGATCAACGTGCGTTTTATA
TCCGAGGCCGAAAGGTCGAGGTAATCCGTTGAACCCGACTCGTGCTAGGGATAGGGAATT
GTAATTGTTTCCCTTGAACGAGGAATTCCCAGTAAGCGCAAGTCATCAGCTTGCGTTGAT
TACGTCCCTGCCCTTTGTACACACCGCCCGTCGCTACTACCGATCGAACGATGTAGTGAG
GTCCTCGGACTGGCGACTACTCGGAAGCCGGGCTCCGGCCTGGTAGAAGAGCTTGTTTGC
CGGGAAGAGGATCAAACTGGATCGTTTAGAGGAAGTAAAAGTCGTAACAAGGGATCCGGC
CATTCAATTCTTCTATTTCTTCAATTCGCTCGAG
>Locus_178905.1_Transcript_1/0_Confidence_5_Length_528|BlastHit|gnl|BL_ORD_ID|3 large-nuclear-rRNA|gi|166407160|gb|EU272576.1| Nanomia bijuga voucher Yale Peabody Museum No. 35043 28S large subunit ribosomal RNA gene, partial sequence|8.11492e-26
CTTCGGGTCTCAACGTGTACGCTCATGCTCCACCCCGGTGACGCACAGCTCGAAAGCCAT
GACCACACCATGGGACGGGCCGGTGATGCGCCGATCAACCAGAGTAAACTAGAAGACCAG
ATCTCACCTCAGTTCAGACAAGCCGAACCTTTACTTTCACTGCGCCTGTAGGTTTCGTAT
AACCCAATGACTCGCGTACATGTTAAACTCCTTGGTCCGTGTTTCAAGACGGGTCAGGAA
GAGAGCATACCACTACATCACAGACTATCGGCCATTCAAAGCAACGCAAAGAACCAACCA
CAGCCAACCCAGAGAAGCCACCGAAGCGGACACCCCAAGCCAACCAAGGCCAGCATTCAC
GCCACCCAATACAGCCGCAATCTCCGACACACTGCACAGCTCACACCATAGTCAGCAATA
ACACTCGAAAACCCAAAGGGTCAACAAGCTACCTGCCATCCCTGCAAAACAAGGCCACAA
GGACCGAGCCCTACAGGTTTAACCACAGCAGACAGACAGCAGCGCCGG
>Locus_179005.1_Transcript_1/0_Confidence_9_Length_330|BlastHit|gnl|BL_ORD_ID|1 large-nuclear-rRNA|gi|292668150|gb|GQ160616.1| Lottia scabra voucher MCZ:DNA101969 28S ribosomal RNA gene, partial sequence|3.90686e-17
GCCAGACATTTGATTAAGGCTTCCCCTAAGCCTTAGGATCGACTGACTCGTGTCCAACGG
CTGTTCACACGAAACCCTTCTCCACATCGGTCCTCCAGGGCCTCTCTGGAGTATTTGCTA
CTACCACCAAGATCTGCACTAAAGTCTGCTCCAAACAGGCTCACGCCAAATTCTTCAACG
CAAACTTCACGCCCTCCTACTCGTCAATATATAAGTAGAGCCGAAACTCCTATATACTAC
ATTGACGGTCGAGTATAAGTTCAATGCTCCAGCGCCATCCATTTTCAGGGCTGCTTGATT
CGGCAGGTGAGTTGTTACACACTCCTTAGC
>Locus_179005.1_Transcript_2/0_Confidence_16_Length_807|BlastHit|gnl|BL_ORD_ID|3 large-nuclear-rRNA|gi|166407160|gb|EU272576.1| Nanomia bijuga voucher Yale Peabody Museum No. 35043 28S large subunit ribosomal RNA gene, partial sequence|7.11024e-63
CGGGTTTCCGAAAACGAGCCTCTACCGCCCAGCCTGACGAGCCATTCCATATCGCGAACT
TACGGAACCAATTTGCCGACTTCCCTTACCTACATTATTCTATCGACCAGAGGCTGTTAA
CCTTGGAGACCTGCTGCGGATATGGGTACGAAGTTGCACGAAATTTACACACCTCTCTCC
CAATTATTTCAAGGGCCAACGCAAGCGCATCGGATGGCACAAGACCTGTGCCACTTTTAG
TGGTCGCTTTCCCTATCTCCGGGCAAACCGATTCCAGGGAACACACTTTCTAAGACAACC
ACTTAATAAGAAAAGACAACTCTCTCCGAAACTTGCGCCAACGTCTCTGGATTCATTTGT
GTTACCACACAAGCTACGCTCGAACCCGCGAAGGCACAAACATAGCACTCTCCGTAGCAA
AGTGCGGGATTATTAACCCTCTTCCCTTTCGCACCGAAGGGGACATTGTGCAAGCACTGT
CCCACTTCAGAACGGAGTTAACCTATAGCTTAGGATCGACTGACCCATGTTCAACTGCTG
TTCACATGGAAACCTTCTCCACTTCAGCCTTCAAAGTTCTCATTTGAATATTTGCTACTA
CCACCAAGATCTGCACTAAAGTCTGCTCCAAACAGGCTCACGCCAAATTCTTCAACGCAA
ACTTCACGCCCTCCTACTCGTCAATATATAAGTAGAGCCGAAACTCCTATATACTACATT
GACGGTCGAGTATAAGTTCAATGCTCCAGCGCCATCCATTTTCAGGGCTGCTTGATTCGG
CAGGTGAGTTGTTACACACTCCTTAGC
>Locus_179005.1_Transcript_3/0_Confidence_19_Length_949|BlastHit|gnl|BL_ORD_ID|3 large-nuclear-rRNA|gi|166407160|gb|EU272576.1| Nanomia bijuga voucher Yale Peabody Museum No. 35043 28S large subunit ribosomal RNA gene, partial sequence|9.55167e-152
TGGCAAAATCAGCGGGGAAAGAAGACCCTGTTGAGCTTGACTCTAGTTTCATATTGTGGC
AAAGCATTTCTGGTGTAGCATAGGGAGGAGCTTCGGCGACAATGAAATACTCCTACGGAA
ATCGCTTTTCTGCTTACTCGGTGGGGCGAAGTTGCCCTTTCGGGGGCTAATTGTTGAATC
AAACGCCCGGTCTCTGACCGGGCGTAATTCGCTCCGAGGACAGTGTGAGGCGGGGAGTTT
GACTGGGGCGGTACATCTGTCAAATGATAACGCAGGTGTCCTAAGGTGAGCTCAGCCTGG
ACAGAAACCTGGCGTAGAGTAAAAGGGCAAAAGCTTACTTGATTTTGATTTTCAGTACGA
ATACAGACCGTGAAAGCGTGGCCTATCGATCCTTTTGATTATCGATATTCAGAGTTTGAA
GCAAGAGGTGTCAGAAAAGTTACCACAGGGATAACTGGCTTGTGGCGGCCAAGCGTTCGT
AGCGACGTCGCTTTTTGATCCTTCGATGTCGGCTCTTCCTAGCGTTGTGACGCAGAAGTC
ACCAAGCGTTGGATTGTTCACCCACTAATAGGGAACGTGAGCTGGGTTTAGACCGTCGCG
AGACAGGTTAGTTTTATCCTACTGTAACGTATTTATCTCGATAGTACCGCAACTCAGTAC
GAGAGGAACCGTTGTGGCGAGTAACCGGTAAATGCCGTTGCCCGAGAGGACAATGCGGCG
AAGCTGCCACTCGTGGGATAACAGCTGAACGCCTCTAAGCTGGAAACCCTACTAGCACAG
ATGATAATGCTTGCTGATCATATTGTGTTCAAATAACTCTTGTAGTATACCAATCTTCAT
CTTATATGATTAGTAATCTTAAATCCTTTGTAGACGACTTAAATGAAGCAGGTATTGTAC
GCTGTTAGAGTCGCCTCGTTTGTGACGATACGTTGAGATTCAACCTGAC
>Locus_179005.1_Transcript_4/0_Confidence_15_Length_1073|BlastHit|gnl|BL_ORD_ID|3 large-nuclear-rRNA|gi|166407160|gb|EU272576.1| Nanomia bijuga voucher Yale Peabody Museum No. 35043 28S large subunit ribosomal RNA gene, partial sequence|8.36525e-153
TGGCAAAATCAGCGGGGAAAGAAGACCCTGTTGAGCTTGACTCTAGTTTCATATTGTGGC
AAAGCATTTCTGGTGTAGCATAGGGAGGAGCTTCGGCGACAATGAAATACTCCTACGGAA
ATCGCTTTTCTGCTTACTCGGTGGGGCGAAGTTGCCCTTTCGGGGGCTAATTGTTGAATC
AAACGCCCGGTCTCTGACCGGGCGTAATTCGCTCCGAGGACAGTGTGAGGCGGGGAGTTT
GACTGGGGCGGTACATCTGTCAAATGATAACGCAGGTGTCCTAAGGTGAGCTCAGCCTGG
ACAGAAACCTGGCGTAGAGTAAAAGGGCAAAAGCTTACTTGATTTTGATTTTCAGTACGA
ATACAGACCGTGAAAGCGTGGCCTATCGATCCTTTTGATTATCGATATTCAGAGTTTGAA
GCAAGAGGTGTCAGAAAAGTTACCACAGGGATAACTGGCTTGTGGCGGCCAAGCGTTCGT
AGCGACGTCGCTTTTTGATCCTTCGATGTCGGCTCTTCCTAGCGTTGTGACGCAGAAGTC
ACCAAGCGTTGGATTGTTCACCCACTAATAGGGAACGTGAGCTGGGTTTAGACCGTCGTG
AGACAGGTTAGTTTTACCCTACTAATGAGTACCAATGAATCAGTGAAGTACCAACTGGCC
GTTGTTATGGTAATCCTGTTCAGTACGAGAGGAACCGCAGGTTCAGATATTTGGTATATG
TGCCTGGTTGAAAGGCCAATGGTGCGAAGCTACCATCTGAGGGATTAGGACTGAACGCCT
CTAAGTCTGAATCCCGCCCAGATATGCAACGGTATAACTTGTGCCCATCACGTGGCAAGG
CAAGCTTACAATTTCCTGCTTAGTGCGTTCGGGCTATTGTTCGGTCGTGCTAGGTAGGCC
TGGTGTCAAGCCAGTGCGATATGACCAAAACTGTATGCCAGACCTTGGTATGCAGAGGTC
GACACGATATCCAACTGTGGAATGAGCGTGTGGGCAATAAATCGTTTGTAGACGACTTAA
TGATTTGTCGGGGGGACGTAAGTGTTCGAGCAGCTTTCACACTGCGAGACATT
>Locus_179005.1_Transcript_6/0_Confidence_21_Length_1096|BlastHit|gnl|BL_ORD_ID|3 large-nuclear-rRNA|gi|166407160|gb|EU272576.1| Nanomia bijuga voucher Yale Peabody Museum No. 35043 28S large subunit ribosomal RNA gene, partial sequence|6.99219e-114
CCTATCTACTATCTAGCGAAACCACAGCCAAGGGAACGGGCTTGGCAAAATCAGCGGGGA
AAGAAGACCCTGTTGAGCTTGACTCTAGTCCGAGCTTGTGGAGAGACACGAGAGGTGTAG
GATAGGTGGGAGTGTTTCGGCACGCCGGTGAAATACCACCACTCCCGTCGTTTCTCTACT
TACGCGGTGATACGGCAGACGGGCCCCCTTCGTGGTGGCCTCGGATTCTGGAGCTACGGG
CGGGGAAACTCGGCCTCGTGTCGGGTCCCTCTCTACCCAAGCTGCTCCGCGGACAGGCCC
GGGCGGGGAGTTTGACTGGGGCGGTACATCCGTCAAAGCGTAACGCGGGTGTCCTAAGGC
CGACTCAGCGGGGACAGAAACCTCGCGTAGAGCAAAAGGGCAAAAGTCGGCTCGATCCCG
ACCTTCGGTAAAGGTACGGACCGTGAAAGCGCGGCCTATCGATCCTTTCTGTTTATTCCC
CTGGCGTTCGTTTGGGGCGAGAGGTGTCAGAAAAGTTACCACAGGGATAACTGGCTTGTG
GCAGCCAAGCGTTCATAGCGACGTTGCTTTTTGATCCTTCGATGTCGGCTCTTCCTATCA
TTGTGAAGCAGAATTCACCAAGTGTTGGATTGTTCACCCACTAATAGGGAACGTGAGCTG
GGTTTAGACCGTCGCGAGACAGGTTAGTTTTATCCTACTGTTACACGATCACGCCAATGG
TACGGCCCTTCAGTACGAGAGGAACCATGGCCGCGCACGACCGGTAAATCGGGTTGGCCG
AAAGGCCATTGCCCGGAAGCTGCCATGCGTGGGATAACGGCTGAACGCCTCTAAGCCGGA
AACCCTACCAGCACGCGTGATACCTTTGGCCCTCCTCGTCGGTTGAAGACCCGATACCGC
TTCGGCGGCAGGTCCGCACGTATCCTCGGGTACGCACAGCAAGGCTAGGCTTGGAGGGCT
GTGAATCATTTGTAGACGACTTAATTGGATGCCGGGTATTGTACAGTGTTAGAGATGCCT
TGTTGCATCGATCGCTTGAGATTCAGCCTTGGCATTTTCCCGATTCGTACTCCATAGCCG
CCTTCTTCGCCTTCCT
>Locus_179005.1_Transcript_7/0_Confidence_18_Length_851|BlastHit|gnl|BL_ORD_ID|3 large-nuclear-rRNA|gi|166407160|gb|EU272576.1| Nanomia bijuga voucher Yale Peabody Museum No. 35043 28S large subunit ribosomal RNA gene, partial sequence|5.00126e-169
CGGGTTTCCGAAAACGAGCCTCTACCGCCCAGCCTGACGAGCCATTCCATATCGCGAACT
TACGGAACCAATTTGCCGACTTCCCTTACCTACATTATTCTATCGACCAGAGGCTGTTAA
CCTTGGAGACCTGCTGCGGATATGGGTACGAAGTTGCACGAAATTTACACACCTCTCTCC
CAATTATTTCAAGGGCCAACGCAAGCGCATCGGATGGCACAAGACCTGTGCCACTTTTAG
TGGTCGCTTTCCCTATCTCCGGGCAAACCGATTCCAGGGAACACACTTTCTAAGACAACC
ACTTAATAAGAAAAGACAACTCTCTCCGAAACTTGCGCCAACGTCTCTGGATTCATTTGT
GTTACCACACAAGCTACGCTCGAACCCGCGAAGGCACAAACATAGCACTCTCCGTAGCAA
AGTGCGGGATTATTAACCCTCTTCCCTTTCGCACCGAAGGGGACATTGTGCAAGCACTGT
CCCACTTCAGAACGGAGTTAACCTATAGCTTAGGATCGACTGACCCATGTTCAACTGCTG
TTCACATGGAAACCTTCTCCACTTCAGCCTTCAAAGTTCTCATTTGAATATTTGCTACTA
CCACCAAGATCTTCACTGGAGGCCGTTTCACCCAGGCTCGCGCCAAAGGCTGCGTCACGA
CCCCCACGCCCTCCTACTCGTCGGAGCTTGGCTATTTACTCCGACGGCTGAGTATAGGCA
CGACGCTTGAGCGCCATCCATTTTCAGGGCTAGTTGATTCGGCAGGTGTGTTGTTACACA
CTCCTTAGCGGATTCCGACTTCCATGGCCACCGTCCTGCTGTCTGGATCAACCAACACCT
TTTGTGGGGTC
>Locus_179005.1_Transcript_8/0_Confidence_17_Length_934|BlastHit|gnl|BL_ORD_ID|3 large-nuclear-rRNA|gi|166407160|gb|EU272576.1| Nanomia bijuga voucher Yale Peabody Museum No. 35043 28S large subunit ribosomal RNA gene, partial sequence|2.66908e-137
CCCTGTTGAGCTTGACTCTAGTCAGACTTTGTGAAGAGACATGAGAGGTGTAGAATAGGT
GGGAGACTTCGGTCGCAATTGAAATACCACTACTCTTATCGTTTTTTTACTTATTCAATA
AAGCGGGAAGCGTGATTATTATTTTCACACATTTGTAGTCTTAAGGACGAGTGTTTACAT
TTGTTCGACCACGCATTGAAGACAGCGTCTGGCGGGGAGTTTGACTGGGGCGGTACATCC
GTCAAAGCGTAACGCGGGTGTCCTAAGGCCGACTCAGCGGGGACAGAAACCTCGCGTAGA
GCAAAAGGGCAAAAGTCGGCTCGATCCCGACCTTCGGTAAAGGTACGGACCGTGAAAGCG
CGGCCTATCGATCCTTTCTGTTTATTCCCCTGGCGTTCGTTTGGGGCGAGAGGTGTCAGA
AAAGTTACCACAGGGATAACTGGCTTGTGGCAGCCAAGCGTTCATAGCGACGTTGCTTTT
TGATCCTTCGATGTCGGCTCTTCCTATCATTGTGAAGCAGAATTCACCAAGTGTTGGATT
GTTCACCCACTAATAGGGAACGTGAGCTGGGTTTAGACCGTCGCGAGACAGGTTAGTTTT
ATCCTACTGTAACGTATTTATCTCGATAGTACCGCAACTCAGTACGAGAGGAACCGTTGT
GGCGAGTAACCGGTAAATGCCGTTGCCCGAGAGGACAATGCGGCGAAGCTGCCACTCGTG
GGATAACAGCTGAACGCCTCTAAGCTGGAAACCCTACTAGCACAGATGATAATGCTTGCT
GATCATATTGTGTTCAAATAACTCTTGTAGTATACCAATCTTCATCTTATATGATTAGTA
ATCTTAAATCCTTTGTAGACGACTTAAATGAAGCAGGTATTGTACGCTGTTAGAGTCGCC
TCGTTTGTGACGATACGTTGAGATTCAACCTGAC
>Locus_179005.1_Transcript_9/0_Confidence_18_Length_1149|BlastHit|gnl|BL_ORD_ID|3 large-nuclear-rRNA|gi|166407160|gb|EU272576.1| Nanomia bijuga voucher Yale Peabody Museum No. 35043 28S large subunit ribosomal RNA gene, partial sequence|9.42195e-118
CCTATCTACTATCTAGCGAAACCACAGCCAAGGGAACGGGCTTGGCAAAATCAGCGGGGA
AAGAAGACCCTGTTGAGCTTGACTCTAGTCCGAGCTTGTGGAGAGACACGAGAGGTGTAG
GATAGGTGGGAGTGTTTCGGCACGCCGGTGAAATACCACCACTCCCGTCGTTTCTCTACT
TACGCGGTGATACGGCAGACGGGCCCCCTTCGTGGTGGCCTCGGATTCTGGAGCTACGGG
CGGGGAAACTCGGCCTCGTGTCGGGTCCCTCTCTACCCAAGCTGCTCCGCGGACAGGCCC
GGGCGGGGAGTTTGACTGGGGCGGTACATCCGTCAAAGCGTAACGCGGGTGTCCTAAGGC
CGACTCAGCGGGGACAGAAACCTCGCGTAGAGCAAAAGGGCAAAAGTCGGCTCGATCCCG
ACCTTCGGTAAAGGTACGGACCGTGAAAGCGCGGCCTATCGATCCTTTCTGTTTATTCCC
CTGGCGTTCGTTTGGGGCGAGAGGTGTCAGAAAAGTTACCACAGGGATAACTGGCTTGTG
GCAGCCAAGCGTTCATAGCGACGTTGCTTTTTGATCCTTCGATGTCGGCTCTTCCTATCA
TTGTGAAGCAGAATTCACCAAGTGTTGGATTGTTCACCCACTAATAGGGAACGTGAGCTG
GGTTTAGACCGTCGTGAGACAGGTTAGTTTTACCCTACTAATGAGTACCAATGAATCAGT
GAAGTACCAACTGGCCGTTGTTATGGTAATCCTGTTCAGTACGAGAGGAACCGCAGGTTC
AGATATTTGGTATATGTGCCTGGTTGAAAGGCCAATGGTGCGAAGCTACCATCTGAGGGA
TTAGGACTGAACGCCTCTAAGTCTGAATCCCGCCCAGATATGCAACGGTATAACTTGTGC
CCATCACGTGGCAAGGCAAGCTTACAATTTCCTGCTTAGTGCGTTCGGGCTATTGTTCGG
TCGTGCTAGGTAGGCCTGGTGTCAAGCCAGTGCGATATGACCAAAACTGTATGCCAGACC
TTGGTATGCAGAGGTCGACACGATATCCAACTGTGGAATGAGCGTGTGGGCAATAAATCG
TTTGTAGACGACTTAATGATTTGTCGGGGGGACGTAAGTGTTCGAGCAGCTTTCACACTG
CGAGACATT
>Locus_179005.1_Transcript_10/0_Confidence_17_Length_1023|BlastHit|gnl|BL_ORD_ID|3 large-nuclear-rRNA|gi|166407160|gb|EU272576.1| Nanomia bijuga voucher Yale Peabody Museum No. 35043 28S large subunit ribosomal RNA gene, partial sequence|2.31191e-123
TGGCAAAATCAGCGGGGAAAGAAGACCCTGTTGAGCTTGACTCTAGTTTCATATTGTGGC
AAAGCATTTCTGGTGTAGCATAGGGAGGAGCTTCGGCGACAATGAAATACTCCTACGGAA
ATCGCTTTTCTGCTTACTCGGTGGGGCGAAGTTGCCCTTTCGGGGGCTAATTGTTGAATC
AAACGCCCGGTCTCTGACCGGGCGTAATTCGCTCCGAGGACAGTGTGAGGCGGGGAGTTT
GACTGGGGCGGTACATCCGTCAAAGCGTAACGCGGGTGTCCTAAGGCCGACTCAGCGGGG
ACAGAAACCTCGCGTAGAGCAAAAGGGCAAAAGTCGGCTCGATCCCGACCTTCGGTAAAG
GTACGGACCGTGAAAGCGCGGCCTATCGATCCTTTCTGTTTATTCCCCTGGCGTTCGTTT
GGGGCGAGAGGTGTCAGAAAAGTTACCACAGGGATAACTGGCTTGTGGCAGCCAAGCGTT
CATAGCGACGTTGCTTTTTGATCCTTCGATGTCGGCTCTTCCTATCATTGTGAAGCAGAA
TTCACCAAGTGTTGGATTGTTCACCCACTAATAGGGAACGTGAGCTGGGTTTAGACCGTC
GCGAGACAGGTTAGTTTTATCCTACTGTTACACGATCACGCCAATGGTACGGCCCTTCAG
TACGAGAGGAACCATGGCCGCGCACGACCGGTAAATCGGGTTGGCCGAAAGGCCATTGCC
CGGAAGCTGCCATGCGTGGGATAACGGCTGAACGCCTCTAAGCCGGAAACCCTACCAGCA
CGCGTGATACCTTTGGCCCTCCTCGTCGGTTGAAGACCCGATACGCTTTCGAGCGCAGGT
CCGCACGTATCCTCGGGTACGCACAGCAAGGCTAGGCTTGGAGGGCTGTGAATCATTTGT
AGACGACTTAATTGGATGCCGGGTATTGTACAGTGTTAGAGATGCCTTGTTGCATCGATC
GCTTGAGATTCAGCCTTGGCATTTTCCCGATTCGTACTCCATAGCCGCCTTCTTCGCCTT
CCT
>Locus_179005.1_Transcript_11/0_Confidence_22_Length_1025|BlastHit|gnl|BL_ORD_ID|3 large-nuclear-rRNA|gi|166407160|gb|EU272576.1| Nanomia bijuga voucher Yale Peabody Museum No. 35043 28S large subunit ribosomal RNA gene, partial sequence|1.08542e-116
CCTATCTACTATCTAGCGAAACCACAGCCAAGGGAACGGGCTTGGCAAAATCAGCGGGGA
AAGAAGACCCTGTTGAGCTTGACTCTAGTCCGAGCTTGTGGAGAGACACGAGAGGTGTAG
GATAGGTGGGAGTGTTTCGGCACGCCGGTGAAATACCACCACTCCCGTCGTTTCTCTACT
TACGCGGTGATACGGCAGACGGGCCCCCTTCGTGGTGGCCTCGGATTCTGGAGCTACGGG
CGGGGAAACTCGGCCTCGTGTCGGGTCCCTCTCTACCCAAGCTGCTCCGCGGACAGGCCC
GGGCGGGGAGTTTGACTGGGGCGGTACATCCGTCAAAGCGTAACGCGGGTGTCCTAAGGC
CGACTCAGCGGGGACAGAAACCTCGCGTAGAGCAAAAGGGCAAAAGTCGGCTCGATCCCG
ACCTTCGGTAAAGGTACGGACCGTGAAAGCGCGGCCTATCGATCCTTTCTGTTTATTCCC
CTGGCGTTCGTTTGGGGCGAGAGGTGTCAGAAAAGTTACCACAGGGATAACTGGCTTGTG
GCAGCCAAGCGTTCATAGCGACGTTGCTTTTTGATCCTTCGATGTCGGCTCTTCCTATCA
TTGTGAAGCAGAATTCACCAAGTGTTGGATTGTTCACCCACTAATAGGGAACGTGAGCTG
GGTTTAGACCGTCGCGAGACAGGTTAGTTTTATCCTACTGTAACGTATTTATCTCGATAG
TACCGCAACTCAGTACGAGAGGAACCGTTGTGGCGAGTAACCGGTAAATGCCGTTGCCCG
AGAGGACAATGCGGCGAAGCTGCCACTCGTGGGATAACAGCTGAACGCCTCTAAGCTGGA
AACCCTACTAGCACAGATGATAATGCTTGCTGATCATATTGTGTTCAAATAACTCTTGTA
GTATACCAATCTTCATCTTATATGATTAGTAATCTTAAATCCTTTGTAGACGACTTAAAT
GAAGCAGGTATTGTACGCTGTTAGAGTCGCCTCGTTTGTGACGATACGTTGAGATTCAAC
CTGAC
>Locus_179005.1_Transcript_12/0_Confidence_10_Length_530|BlastHit|gnl|BL_ORD_ID|3 large-nuclear-rRNA|gi|166407160|gb|EU272576.1| Nanomia bijuga voucher Yale Peabody Museum No. 35043 28S large subunit ribosomal RNA gene, partial sequence|7.32635e-101
GAGGAGTCTAACATGCGTGCGAGTGTTAGGGTGGCAAACCCTAACGCACAGGTAACCCGA
GTATTGCCCGAGCCTCTTAATCAGGGCGCAAGGCAGGCAGAGCGTTGACCTTCTGGTCAG
TGCCTAGCAGGAGCATGCATGCTGGGACCCGAAAGGTGGTGAACTATGCTTGTGCAGGGT
GAAGTCAGGGGAAACCCTGATGGAAGCTCGAAGCGATACTGACGTGCAAATCGTTCGTTA
GACATGAGTATAGGGGCGAAAGACTAATCGAACCACCAAGTTGCTGGTTTCCTCCGAAGT
TTCCCCCAGGATAGCTGGAACCCGTTGTGAGCCGTGTCAGGTAAAGCGAATGATTAGAGG
TTTCGGGGTAGAAACTATCTCGTCCTATTCTCAAACTTTAAATGGGCACGATGCGGTGGT
CGCTTAACTGGACTGCTGCGTTGGGTCGGGGTTCTTAGTGGGCCATTTTTGGTAAGCAGA
ACTGGCGATGCGGGATGAACCGAACGCTGAGTTAAGGCGCCTAAATCGAC
>Locus_179005.1_Transcript_13/0_Confidence_22_Length_1243|BlastHit|gnl|BL_ORD_ID|3 large-nuclear-rRNA|gi|166407160|gb|EU272576.1| Nanomia bijuga voucher Yale Peabody Museum No. 35043 28S large subunit ribosomal RNA gene, partial sequence|2.19313e-119
GTGGTTTCGCTAGATAGTAGATAGGGACAGTGGGAATCTCGTTAATCCATTCATGCGCGT
CACTAATTAGATGACGAGGCATTTGGCTACCTTAAGAGAGTCATAGTTACTCCCGCCGTT
AACCCGCGCTTGGTTGAATTTCTTCACTTTGACATTCAGAGCACTGGGCAGAAATCACAT
TGCGTCAAAAGCATTCAGTGCACATCGCAATGCTTTGTTTTAATTAGACAGTCGGATTCC
CCTGGTCCGTGCCAGTTCTGAGTTGACCGTTGGACGCCAGACGTAGCCAACACAGGTCAA
TACGCTTTAAAACACATCAATTCCATGCGACGTAAAGCTGGCATCGCCCACGGACGTACA
CGTCGAATTCCGGCAAGCCAGCGCACAAGAAGCCGAAACCTCAAGCGCACCGACAAGCCA
GCCTCCAACATGACCGACACGTTTCTTACACCAGCCCGTCTGACTCGGTCCTCAGAGCCA
TTCCTTTTTCCGAAGGTACGGAACCAATTTGCCGACTTCCCTTACCTACATTATTCTATC
GACCAGAGGCTGTTAACCTTGGAGACCTGCTGCGGATATGGGTACGAAGTTGCACGAAAT
TTACACACCTCTCTCCCAATTATTTCAAGGGCCAACGCAAGCGCATCGGATGGCACAAGA
CCTGTGCCACTTTTAGTGGTCGCTTTCCCTATCTCCGGGCAAACCGATTCCAGGGAACAC
ACTTTCTAAGACAACCACTTAATAAGAAAAGACAACTCTCTCCGAAACTTGCGCCAACGT
CTCTGGATTCATTTGTGTTACCACACAAGCTACGCTCGAACCCGCGAAGGCACAAACATA
GCACTCTCCGTAGCAAAGTGCGGGATTATTAACCCTCTTCCCTTTCGCACCGAAGGGGAC
ATTGTGCAAGCACTGTCCCACTTCAGAACGGAGTTAACCTATAGCTTAGGATCGACTGAC
CCATGTTCAACTGCTGTTCACATGGAAACCTTCTCCACTTCAGCCTTCAAAGTTCTCATT
TGAATATTTGCTACTACCACCAAGATCTGCACTAAAGTCTGCTCCAAACAGGCTCACGCC
AAATTCTTCAACGCAAACTTCACGCCCTCCTACTCGTCAATATATAAGTAGAGCCGAAAC
TCCTATATACTACATTGACGGTCGAGTATAAGTTCAATGCTCCAGCGCCATCCATTTTCA
GGGCTGCTTGATTCGGCAGGTGAGTTGTTACACACTCCTTAGC
>Locus_179005.1_Transcript_14/0_Confidence_4_Length_328|BlastHit|gnl|BL_ORD_ID|1 large-nuclear-rRNA|gi|292668150|gb|GQ160616.1| Lottia scabra voucher MCZ:DNA101969 28S ribosomal RNA gene, partial sequence|3.88206e-17
GCCAGACATTTGATTAAGGCTTCCCCTAAGCCTTAGGATCGACTGACTCGTGTCCAACGG
CTGTTCACACGAAACCCTTCTCCACATCGGTCCTCCAGGGCCTCTCTGGAGTATTTGCTA
CTGCCGCCAAGATCTGCACAACAGGCGGCTCCAGCCAGGATCACTCCCAGAGCCTTCTGC
GCCACCTGTCCGACCTGTCTACTCGTTGAGCCGTCAGGGTCGTAAAGACCGGCTCTGGCT
CAACGGCAAGGTATAAGTAGGAAGCTTTAGCGCCATCCATTTTCAGGGCTGGTTGATTCG
GCAGGTGAGTTGTTACACACTCCTTAGC
>Locus_179005.1_Transcript_15/0_Confidence_15_Length_778|BlastHit|gnl|BL_ORD_ID|3 large-nuclear-rRNA|gi|166407160|gb|EU272576.1| Nanomia bijuga voucher Yale Peabody Museum No. 35043 28S large subunit ribosomal RNA gene, partial sequence|5.11101e-89
GTTTGGCTGGGGCGGCACATCTGTTAAACGATAACACAGGTGACCCAAGATCAGCTCAGT
GCGAACGGAAATCGCACGTCGAGTTTAAGGGCAAAAGCTGATTTGACTTTCTCCTTCAGT
GTGGGAGGAAGCAGTGAAAGCTCAGGCCTAGCGATCCTTTCGGTCCTCGGACATTGAGGC
GAGAGGTGCCAGAAAAGTTACCACAGGGATAACTGGCTTGTGGCAGCCAAGCGTTCATAG
CGACGTTGCTTTTTGATTCTTCGATGTCGGCTCTTCCTACCCCTTTCTCGCACAAGGGAA
AAAAGGTAAGATTGTTCACCTACTAACAGGGAACGTGAGCTGGGGTTAGACCGTCGCGAG
ACAGGTTAGTTTTATCCTACTGTTACACGATCACGCCAATGGTACGGCCCTTCAGTACGA
GAGGAACCATGGCCGCGCACGACCGGTAAATCGGGTTGGCCGAAAGGCCATTGCCCGGAA
GCTGCCATGCGTGGGATAACGGCTGAACGCCTCTAAGCCGGAAACCCTACCAGCACGCGT
GATACCTTTGGCCCTCCTCGTCGGTTGAAGACCCGATACGCTTTCGAGCGCAGGTCCGCA
CGTATCCTCGGGTACGCACAGCAAGGCTAGGCTTGGAGGGCTGTGAATCATTTGTAGACG
ACTTAATTGGATGCCGGGTATTGTACAGTGTTAGAGATGCCTTGTTGCATCGATCGCTTG
AGATTCAGCCTTGGCATTTTCCCGATTCGTACTCCATAGCCGCCTTCTTCGCCTTCCT
>Locus_179005.1_Transcript_16/0_Confidence_3_Length_347|BlastHit|gnl|BL_ORD_ID|1 large-nuclear-rRNA|gi|292668150|gb|GQ160616.1| Lottia scabra voucher MCZ:DNA101969 28S ribosomal RNA gene, partial sequence|6.51125e-55
CCGAAGTTTCCCTCAGGATAGCTGGCGCTCGGGACACGCTGTTCCATCCGGTAGAGCGAA
TGATTAGAGGCCTTGGGGACGAAACGACCTCAACCTATTCTCAAACTTCGAACGGGTGGG
AAGCCCGTGGCTTCTCGATTGAGCCCGTGGCCTTCAAAGCACGAGTGCCAAGTGGGCCAC
TCTTGGTAAGCAGGACTGGCGCTGTGGGATGAACCAAACGCCGGGCTAAGGCGCCCGATA
CACTTTTTCGGAGTCGCTCATCGGAGACCACGAAAGGCGTTGGTCGATCCAGACAGCAGG
GCGGTGGCCATGGAAGTCGGAACCCGCTAAGGAGTGTGTAACAACTC
>Locus_179005.1_Transcript_17/0_Confidence_13_Length_1058|BlastHit|gnl|BL_ORD_ID|3 large-nuclear-rRNA|gi|166407160|gb|EU272576.1| Nanomia bijuga voucher Yale Peabody Museum No. 35043 28S large subunit ribosomal RNA gene, partial sequence|2.34203e-138
CCCTGTTGAGCTTGACTCTAGTCAGACTTTGTGAAGAGACATGAGAGGTGTAGAATAGGT
GGGAGACTTCGGTCGCAATTGAAATACCACTACTCTTATCGTTTTTTTACTTATTCAATA
AAGCGGGAAGCGTGATTATTATTTTCACACATTTGTAGTCTTAAGGACGAGTGTTTACAT
TTGTTCGACCACGCATTGAAGACAGCGTCTGGCGGGGAGTTTGACTGGGGCGGTACATCC
GTCAAAGCGTAACGCGGGTGTCCTAAGGCCGACTCAGCGGGGACAGAAACCTCGCGTAGA
GCAAAAGGGCAAAAGTCGGCTCGATCCCGACCTTCGGTAAAGGTACGGACCGTGAAAGCG
CGGCCTATCGATCCTTTCTGTTTATTCCCCTGGCGTTCGTTTGGGGCGAGAGGTGTCAGA
AAAGTTACCACAGGGATAACTGGCTTGTGGCAGCCAAGCGTTCATAGCGACGTTGCTTTT
TGATCCTTCGATGTCGGCTCTTCCTATCATTGTGAAGCAGAATTCACCAAGTGTTGGATT
GTTCACCCACTAATAGGGAACGTGAGCTGGGTTTAGACCGTCGTGAGACAGGTTAGTTTT
ACCCTACTAATGAGTACCAATGAATCAGTGAAGTACCAACTGGCCGTTGTTATGGTAATC
CTGTTCAGTACGAGAGGAACCGCAGGTTCAGATATTTGGTATATGTGCCTGGTTGAAAGG
CCAATGGTGCGAAGCTACCATCTGAGGGATTAGGACTGAACGCCTCTAAGTCTGAATCCC
GCCCAGATATGCAACGGTATAACTTGTGCCCATCACGTGGCAAGGCAAGCTTACAATTTC
CTGCTTAGTGCGTTCGGGCTATTGTTCGGTCGTGCTAGGTAGGCCTGGTGTCAAGCCAGT
GCGATATGACCAAAACTGTATGCCAGACCTTGGTATGCAGAGGTCGACACGATATCCAAC
TGTGGAATGAGCGTGTGGGCAATAAATCGTTTGTAGACGACTTAATGATTTGTCGGGGGG
ACGTAAGTGTTCGAGCAGCTTTCACACTGCGAGACATT
>Locus_179005.1_Transcript_18/0_Confidence_10_Length_557|BlastHit|gnl|BL_ORD_ID|3 large-nuclear-rRNA|gi|166407160|gb|EU272576.1| Nanomia bijuga voucher Yale Peabody Museum No. 35043 28S large subunit ribosomal RNA gene, partial sequence|1.24539e-123
CCCTGTTGAGCTTGACTCTAGTCAGACTTTGTGAAGAGACATGAGAGGTGTAGAATAGGT
GGGAGACTTCGGTCGCAATTGAAATACCACTACTCTTATCGTTTTTTTACTTATTCAATA
AAGCGGGAAGCGTGATTATTATTTTCACACATTTGTAGTCTTAAGGACGAGTGTTTACAT
TTGTTCGACCACGCATTGAAGACAGCGTCTGGCGGGGAGTTTGACTGGGGCGGTACATCT
GTCAAAGCGTAACGCAGGTGTCCTAAGGCAAGCTCAGTGGGGACAGAAACCTCACCTAGA
GCAAAAGGGCAAAAGCTTGCTTGATTTTGATTTTCAGTGTGAATACAGACGGCGAAAGCG
GGGCCTATCGATCCTTTTGATTTTAGAGGTTTTAAGCAAGAGGTGTCAGAAAAGTTACCA
CAGGGATAACTGGCTTGTGGCAGCCAAGCGTTCATAGCGACGTTGCTTTTTGATTCTTCG
ATGTCGGCTCTTCCTATCCCTAAGTCGCATAAGGCTTAAACGGTAAGATTGTTCACCTAC
TAACAGGGAACGTGAGC
>Locus_179005.1_Transcript_19/0_Confidence_24_Length_1287|BlastHit|gnl|BL_ORD_ID|3 large-nuclear-rRNA|gi|166407160|gb|EU272576.1| Nanomia bijuga voucher Yale Peabody Museum No. 35043 28S large subunit ribosomal RNA gene, partial sequence|7.61269e-169
GTGGTTTCGCTAGATAGTAGATAGGGACAGTGGGAATCTCGTTAATCCATTCATGCGCGT
CACTAATTAGATGACGAGGCATTTGGCTACCTTAAGAGAGTCATAGTTACTCCCGCCGTT
AACCCGCGCTTGGTTGAATTTCTTCACTTTGACATTCAGAGCACTGGGCAGAAATCACAT
TGCGTCAAAAGCATTCAGTGCACATCGCAATGCTTTGTTTTAATTAGACAGTCGGATTCC
CCTGGTCCGTGCCAGTTCTGAGTTGACCGTTGGACGCCAGACGTAGCCAACACAGGTCAA
TACGCTTTAAAACACATCAATTCCATGCGACGTAAAGCTGGCATCGCCCACGGACGTACA
CGTCGAATTCCGGCAAGCCAGCGCACAAGAAGCCGAAACCTCAAGCGCACCGACAAGCCA
GCCTCCAACATGACCGACACGTTTCTTACACCAGCCCGTCTGACTCGGTCCTCAGAGCCA
TTCCTTTTTCCGAAGGTACGGAACCAATTTGCCGACTTCCCTTACCTACATTATTCTATC
GACCAGAGGCTGTTAACCTTGGAGACCTGCTGCGGATATGGGTACGAAGTTGCACGAAAT
TTACACACCTCTCTCCCAATTATTTCAAGGGCCAACGCAAGCGCATCGGATGGCACAAGA
CCTGTGCCACTTTTAGTGGTCGCTTTCCCTATCTCCGGGCAAACCGATTCCAGGGAACAC
ACTTTCTAAGACAACCACTTAATAAGAAAAGACAACTCTCTCCGAAACTTGCGCCAACGT
CTCTGGATTCATTTGTGTTACCACACAAGCTACGCTCGAACCCGCGAAGGCACAAACATA
GCACTCTCCGTAGCAAAGTGCGGGATTATTAACCCTCTTCCCTTTCGCACCGAAGGGGAC
ATTGTGCAAGCACTGTCCCACTTCAGAACGGAGTTAACCTATAGCTTAGGATCGACTGAC
CCATGTTCAACTGCTGTTCACATGGAAACCTTCTCCACTTCAGCCTTCAAAGTTCTCATT
TGAATATTTGCTACTACCACCAAGATCTTCACTGGAGGCCGTTTCACCCAGGCTCGCGCC
AAAGGCTGCGTCACGACCCCCACGCCCTCCTACTCGTCGGAGCTTGGCTATTTACTCCGA
CGGCTGAGTATAGGCACGACGCTTGAGCGCCATCCATTTTCAGGGCTAGTTGATTCGGCA
GGTGTGTTGTTACACACTCCTTAGCGGATTCCGACTTCCATGGCCACCGTCCTGCTGTCT
GGATCAACCAACACCTTTTGTGGGGTC
>Locus_179005.1_Transcript_20/0_Confidence_16_Length_1005|BlastHit|gnl|BL_ORD_ID|3 large-nuclear-rRNA|gi|166407160|gb|EU272576.1| Nanomia bijuga voucher Yale Peabody Museum No. 35043 28S large subunit ribosomal RNA gene, partial sequence|1.73061e-134
CCCTGTTGAGCTTGACTCTAGTCAGACTTTGTGAAGAGACATGAGAGGTGTAGAATAGGT
GGGAGACTTCGGTCGCAATTGAAATACCACTACTCTTATCGTTTTTTTACTTATTCAATA
AAGCGGGAAGCGTGATTATTATTTTCACACATTTGTAGTCTTAAGGACGAGTGTTTACAT
TTGTTCGACCACGCATTGAAGACAGCGTCTGGCGGGGAGTTTGACTGGGGCGGTACATCC
GTCAAAGCGTAACGCGGGTGTCCTAAGGCCGACTCAGCGGGGACAGAAACCTCGCGTAGA
GCAAAAGGGCAAAAGTCGGCTCGATCCCGACCTTCGGTAAAGGTACGGACCGTGAAAGCG
CGGCCTATCGATCCTTTCTGTTTATTCCCCTGGCGTTCGTTTGGGGCGAGAGGTGTCAGA
AAAGTTACCACAGGGATAACTGGCTTGTGGCAGCCAAGCGTTCATAGCGACGTTGCTTTT
TGATCCTTCGATGTCGGCTCTTCCTATCATTGTGAAGCAGAATTCACCAAGTGTTGGATT
GTTCACCCACTAATAGGGAACGTGAGCTGGGTTTAGACCGTCGCGAGACAGGTTAGTTTT
ATCCTACTGTTACACGATCACGCCAATGGTACGGCCCTTCAGTACGAGAGGAACCATGGC
CGCGCACGACCGGTAAATCGGGTTGGCCGAAAGGCCATTGCCCGGAAGCTGCCATGCGTG
GGATAACGGCTGAACGCCTCTAAGCCGGAAACCCTACCAGCACGCGTGATACCTTTGGCC
CTCCTCGTCGGTTGAAGACCCGATACGCTTTCGAGCGCAGGTCCGCACGTATCCTCGGGT
ACGCACAGCAAGGCTAGGCTTGGAGGGCTGTGAATCATTTGTAGACGACTTAATTGGATG
CCGGGTATTGTACAGTGTTAGAGATGCCTTGTTGCATCGATCGCTTGAGATTCAGCCTTG
GCATTTTCCCGATTCGTACTCCATAGCCGCCTTCTTCGCCTTCCT
>Locus_179005.1_Transcript_21/0_Confidence_16_Length_707|BlastHit|gnl|BL_ORD_ID|3 large-nuclear-rRNA|gi|166407160|gb|EU272576.1| Nanomia bijuga voucher Yale Peabody Museum No. 35043 28S large subunit ribosomal RNA gene, partial sequence|7.70096e-92
GTTTGGCTGGGGCGGCACATCTGTTAAACGATAACACAGGTGACCCAAGATCAGCTCAGT
GCGAACGGAAATCGCACGTCGAGTTTAAGGGCAAAAGCTGATTTGACTTTCTCCTTCAGT
GTGGGAGGAAGCAGTGAAAGCTCAGGCCTAGCGATCCTTTCGGTCCTCGGACATTGAGGC
GAGAGGTGCCAGAAAAGTTACCACAGGGATAACTGGCTTGTGGCAGCCAAGCGTTCATAG
CGACGTTGCTTTTTGATTCTTCGATGTCGGCTCTTCCTACCCCTTTCTCGCACAAGGGAA
AAAAGGTAAGATTGTTCACCTACTAACAGGGAACGTGAGCTGGGGTTAGACCGTCGCGAG
ACAGGTTAGTTTTATCCTACTGTAACGTATTTATCTCGATAGTACCGCAACTCAGTACGA
GAGGAACCGTTGTGGCGAGTAACCGGTAAATGCCGTTGCCCGAGAGGACAATGCGGCGAA
GCTGCCACTCGTGGGATAACAGCTGAACGCCTCTAAGCTGGAAACCCTACTAGCACAGAT
GATAATGCTTGCTGATCATATTGTGTTCAAATAACTCTTGTAGTATACCAATCTTCATCT
TATATGATTAGTAATCTTAAATCCTTTGTAGACGACTTAAATGAAGCAGGTATTGTACGC
TGTTAGAGTCGCCTCGTTTGTGACGATACGTTGAGATTCAACCTGAC
>Locus_179005.1_Transcript_23/0_Confidence_10_Length_857|BlastHit|gnl|BL_ORD_ID|3 large-nuclear-rRNA|gi|166407160|gb|EU272576.1| Nanomia bijuga voucher Yale Peabody Museum No. 35043 28S large subunit ribosomal RNA gene, partial sequence|1.5032e-119
GTGGTTTCGCTAGATAGTAGATAGGGACAGTGGGAATCTCGTTAATCCATTCATGCGCGT
CACTAATTAGATGACGAGGCATTTGGCTACCTTAAGAGAGTCATAGTTACTCCCGCCGTT
AACCCGCGCTTGGTTGAATTTCTTCACTTTGACATTCAGAGCACTGGGCAGAAATCACAT
TGCGTCAAAAGCATTCAGTGCACATCGCAATGCTTTGTTTTAATTAGACAGTCGGATTCC
CCTGGTCCGTGCCAGTTCTGAGTTGACCGTTGGACGCCAGACGTAGCCAACACAGGTCAA
TACGCTTTAAAACACATCAATTCCATGCGACGTAAAGCTGGCATCGCCCACGGACGTACA
CGTCGAATTCCGGCAAGCCAGCGCACAAGAAGCCGAAACCTCAAGCGCACCGACAAGCCA
GCCTCCAACATGACCGACACGTTTCTTACACCAGCCCGTCTGACTCGGTCCTCAGAGCCA
TTCCTTTTTCCGAAGGTACGGAACCAATTTGCCGACTTCCCTTACCTACATTATTCTATC
GACCAGAGGCTGTTAACCTTGGAGACCTGCTGCGGATATGGGTACGAGCTGGTGCGAGTT
CGCCGTAACCCCACTGAGATTTTCAAGGTCCCACCGACCACTCGTGGATGCAACAAAAAG
TGCTACACTCTTCGCCAAAAAACCAAAACCCATTCTCTCTTCAAAAGAATTCCAGGGACT
CGGCGGCTTATGCAGAAAAGACAACTCTTCCCAGAGTTTCGGTGGGCGTCTCTCAGTCTG
TTCGTGTTGCCACGATTGACGAGGTCAAAAACGGTACCGCGACCAGGTTCTGGAATATGA
ACCAGATTCCCTTTCGG
>Locus_179005.1_Transcript_24/0_Confidence_17_Length_713|BlastHit|gnl|BL_ORD_ID|3 large-nuclear-rRNA|gi|166407160|gb|EU272576.1| Nanomia bijuga voucher Yale Peabody Museum No. 35043 28S large subunit ribosomal RNA gene, partial sequence|1.55555e-143
GTTTGGCTGGGGCGGCACATCTGTCAAATGATAACGCAGGTGTCCTAAGGTGAGCTCAGC
CTGGACAGAAACCTGGCGTAGAGTAAAAGGGCAAAAGCTTACTTGATTTTGATTTTCAGT
ACGAATACAGACCGTGAAAGCGTGGCCTATCGATCCTTTTGATTATCGATATTCAGAGTT
TGAAGCAAGAGGTGTCAGAAAAGTTACCACAGGGATAACTGGCTTGTGGCGGCCAAGCGT
TCGTAGCGACGTCGCTTTTTGATCCTTCGATGTCGGCTCTTCCTAGCGTTGTGACGCAGA
AGTCACCAAGCGTTGGATTGTTCACCCACTAATAGGGAACGTGAGCTGGGTTTAGACCGT
CGCGAGACAGGTTAGTTTTATCCTACTGTAACGTATTTATCTCGATAGTACCGCAACTCA
GTACGAGAGGAACCGTTGTGGCGAGTAACCGGTAAATGCCGTTGCCCGAGAGGACAATGC
GGCGAAGCTGCCACTCGTGGGATAACAGCTGAACGCCTCTAAGCTGGAAACCCTACTAGC
ACAGATGATAATGCTTGCTGATCATATTGTGTTCAAATAACTCTTGTAGTATACCAATCT
TCATCTTATATGATTAGTAATCTTAAATCCTTTGTAGACGACTTAAATGAAGCAGGTATT
GTACGCTGTTAGAGTCGCCTCGTTTGTGACGATACGTTGAGATTCAACCTGAC
