# Supplementary material for: Agalma: an automated phylogenomics workflow
Source: BMC Bioinformatics. 2013 Nov 19;14:330. doi: 10.1186/1471-2105-14-330 (PMC3840672; doi:10.1186/1471-2105-14-330)
Supplement: Additional file 1 — HTML report for assembly of the sample data sets. The HTML report for the assembly of the test data sets from raw reads. The tabular report (index.html) provides an overview across the five assemblies for the ingroup taxa, and includes links (in the Catalog ID column) to detailed reports for the assembly of each species. Fasta files for the annotated transcripts have been removed from the report to reduce file size. [file 1471-2105-14-330-S1.zip › tabular/SRX288276/24.fastqc.1/summary.txt]

PASS	Basic Statistics	SRX288276.random100k.1.fastq
PASS	Per base sequence quality	SRX288276.random100k.1.fastq
PASS	Per sequence quality scores	SRX288276.random100k.1.fastq
FAIL	Per base sequence content	SRX288276.random100k.1.fastq
FAIL	Per base GC content	SRX288276.random100k.1.fastq
PASS	Per sequence GC content	SRX288276.random100k.1.fastq
PASS	Per base N content	SRX288276.random100k.1.fastq
PASS	Sequence Length Distribution	SRX288276.random100k.1.fastq
WARN	Sequence Duplication Levels	SRX288276.random100k.1.fastq
WARN	Overrepresented sequences	SRX288276.random100k.1.fastq
WARN	Kmer Content	SRX288276.random100k.1.fastq
