# Supplementary material for: Agalma: an automated phylogenomics workflow
Source: BMC Bioinformatics. 2013 Nov 19;14:330. doi: 10.1186/1471-2105-14-330 (PMC3840672; doi:10.1186/1471-2105-14-330)
Supplement: Additional file 1 — HTML report for assembly of the sample data sets. The HTML report for the assembly of the test data sets from raw reads. The tabular report (index.html) provides an overview across the five assemblies for the ingroup taxa, and includes links (in the Catalog ID column) to detailed reports for the assembly of each species. Fasta files for the annotated transcripts have been removed from the report to reduce file size. [file 1471-2105-14-330-S1.zip › tabular/SRX288276/24.fastqc.1/fastqc_data.txt]

##FastQC	0.10.1
>>Basic Statistics	pass
#Measure	Value	
Filename	SRX288276.random100k.1.fastq	
File type	Conventional base calls	
Encoding	Sanger / Illumina 1.9	
Total Sequences	100000	
Filtered Sequences	0	
Sequence length	100	
%GC	43	
>>END_MODULE
>>Per base sequence quality	pass
#Base	Mean	Median	Lower Quartile	Upper Quartile	10th Percentile	90th Percentile
1	32.30026	33.0	31.0	34.0	31.0	34.0
2	32.54928	34.0	31.0	34.0	31.0	34.0
3	32.62574	34.0	31.0	34.0	31.0	34.0
4	36.16897	37.0	35.0	37.0	35.0	37.0
5	36.00636	37.0	35.0	37.0	35.0	37.0
6	35.95228	37.0	35.0	37.0	35.0	37.0
7	35.98649	37.0	35.0	37.0	35.0	37.0
8	35.95091	37.0	35.0	37.0	35.0	37.0
9	37.6507	39.0	37.0	39.0	35.0	39.0
10-14	37.581944	39.2	37.2	39.4	34.4	39.4
15-19	38.526994	40.0	38.0	41.0	34.0	41.0
20-24	38.470636	40.0	38.0	41.0	34.0	41.0
25-29	38.067192	40.0	38.0	41.0	33.0	41.0
30-34	37.944296	40.0	38.0	41.0	33.0	41.0
35-39	37.73705199999999	40.0	37.0	41.0	33.0	41.0
40-44	37.429128000000006	40.0	37.0	41.0	31.8	41.0
45-49	37.114184	39.0	36.6	41.0	31.0	41.0
50-54	36.890204	39.0	36.0	40.4	31.0	41.0
55-59	36.388428	38.6	35.0	40.0	30.6	41.0
60-64	35.503726	37.4	34.2	40.0	29.2	41.0
65-69	34.23916	35.8	33.4	39.0	26.8	40.4
70-74	33.380564	35.0	32.8	37.2	26.0	39.4
75-79	32.473034000000006	34.6	32.0	35.8	26.4	38.0
80-84	32.595515999999996	35.0	33.0	35.2	27.2	36.8
85-89	31.832243999999996	35.0	32.4	35.0	25.6	36.0
90-94	30.860308000000003	34.0	31.8	35.0	22.4	35.2
95-99	26.792218000000002	33.0	19.8	35.0	2.0	35.0
100	27.32247	33.0	27.0	34.0	2.0	35.0
>>END_MODULE
>>Per sequence quality scores	pass
#Quality	Count
2	4.0
3	0.0
4	2.0
5	3.0
6	4.0
7	11.0
8	29.0
9	76.0
10	133.0
11	141.0
12	140.0
13	194.0
14	197.0
15	173.0
16	224.0
17	216.0
18	261.0
19	291.0
20	278.0
21	325.0
22	353.0
23	442.0
24	502.0
25	686.0
26	871.0
27	1165.0
28	1402.0
29	1816.0
30	2190.0
31	2941.0
32	3587.0
33	4669.0
34	6313.0
35	9833.0
36	17612.0
37	25524.0
38	15619.0
39	1766.0
40	7.0
>>END_MODULE
>>Per base sequence content	fail
#Base	G	A	T	C
1	19.849523122545484	14.285284924260639	8.973511260719725	56.891680692474154
2	17.401	20.199	44.856	17.544
3	19.661	24.831	28.841	26.667
4	23.707	31.737	20.656	23.9
5	24.091	33.494	25.163999999999998	17.251
6	18.059	37.387	27.73	16.824
7	16.419	19.399	44.065	20.116999999999997
8	16.762	22.486	35.917	24.834999999999997
9	19.567	23.198	35.15	22.085
10-14	20.89737372603871	29.625837117310645	28.07183478480424	21.404954371846408
15-19	21.4022	28.552	28.5182	21.5276
20-24	21.526799999999998	28.9966	28.037200000000002	21.4394
25-29	21.38	29.2398	28.093200000000003	21.287
30-34	21.2976	29.1902	27.883999999999997	21.6282
35-39	21.227999999999998	28.5694	28.261999999999997	21.9406
40-44	21.505230077395943	28.41305308893632	28.163001578325137	21.9187152553426
45-49	21.8692	28.6262	28.2374	21.2672
50-54	21.784722833348	28.66688800531213	28.107874588990136	21.440514572349738
55-59	21.229382128878317	28.73471722491005	27.89830216943905	22.13759847677258
60-64	21.762174097392776	27.870222961783693	28.53682829462636	21.83077464619717
65-69	22.33127386407503	28.098454497996865	27.557418789640113	22.012852848287988
70-74	22.261002792201037	28.04261906857294	28.233632821563155	21.462745317662872
75-79	22.256	28.0126	27.9792	21.7522
80-84	22.18464436928874	27.50265500531001	28.414056828113655	21.898643797287594
85-89	21.772028850423435	28.435988623044334	27.777333295996865	22.014649230535365
90-94	21.691669300979967	27.83055296570324	27.87576978636053	22.602007946956267
95-99	21.869706438615246	28.34080256557849	27.797467313543294	21.99202368226297
100	22.132442648852976	27.01054021080422	27.48354967099342	23.37346746934939
>>END_MODULE
>>Per base GC content	fail
#Base	%GC
1	76.74120381501963
2	34.945
3	46.328
4	47.607
5	41.342
6	34.882999999999996
7	36.536
8	41.597
9	41.652
10-14	42.30232809788511
15-19	42.9298
20-24	42.9662
25-29	42.667
30-34	42.925799999999995
35-39	43.1686
40-44	43.42394533273855
45-49	43.1364
50-54	43.22523740569773
55-59	43.3669806056509
60-64	43.59294874358995
65-69	44.344126712363014
70-74	43.723748109863905
75-79	44.008199999999995
80-84	44.08328816657633
85-89	43.7866780809588
90-94	44.29367724793623
95-99	43.86173012087822
100	45.505910118202365
>>END_MODULE
>>Per sequence GC content	pass
#GC Content	Count
0	5.0
1	8.5
2	10.0
3	7.5
4	6.5
5	5.0
6	5.5
7	6.5
8	5.5
9	7.0
10	10.5
11	10.5
12	13.5
13	15.0
14	9.5
15	9.0
16	15.0
17	19.5
18	23.0
19	38.0
20	58.0
21	80.5
22	104.5
23	121.0
24	173.0
25	246.5
26	295.5
27	370.5
28	479.0
29	614.5
30	787.5
31	984.0
32	1184.0
33	1446.5
34	1910.5
35	2478.5
36	2810.0
37	3043.5
38	3574.0
39	4442.5
40	5136.5
41	5172.0
42	5661.0
43	6032.5
44	5883.0
45	5793.0
46	5547.5
47	5205.0
48	4484.5
49	3942.5
50	3657.0
51	3395.5
52	2996.0
53	2535.5
54	2004.0
55	1398.5
56	1112.5
57	955.0
58	776.0
59	612.0
60	500.0
61	425.5
62	308.5
63	219.0
64	167.5
65	138.0
66	119.0
67	85.5
68	69.5
69	70.0
70	66.5
71	51.0
72	23.5
73	8.5
74	7.0
75	4.5
76	1.5
77	1.5
78	1.5
79	0.5
80	0.0
81	0.0
82	0.0
83	0.0
84	0.0
85	0.0
86	0.0
87	0.0
88	0.0
89	0.0
90	0.0
91	0.0
92	0.0
93	0.0
94	0.0
95	0.0
96	0.0
97	0.0
98	0.0
99	0.0
100	0.0
>>END_MODULE
>>Per base N content	pass
#Base	N-Count
1	0.184
2	0.0
3	0.0
4	0.0
5	0.0
6	0.0
7	0.0
8	0.0
9	0.0
10-14	0.19319999999999998
15-19	0.0
20-24	0.0
25-29	0.0
30-34	0.0
35-39	0.0
40-44	0.0206
45-49	0.0
50-54	0.0024000000000000002
55-59	0.0018
60-64	7.999999999999999E-4
65-69	0.006600000000000001
70-74	0.0072
75-79	0.0
80-84	1.9999999999999998E-4
85-89	0.0084
90-94	0.0372
95-99	2.7119999999999997
100	0.0020
>>END_MODULE
>>Sequence Length Distribution	pass
#Length	Count
100	100000.0
>>END_MODULE
>>Sequence Duplication Levels	warn
#Total Duplicate Percentage	25.479
#Duplication Level	Relative count
1	100.0
2	2.3724856080836276
3	0.622643281759504
4	0.3341340024959407
5	0.18920841105191824
6	0.15968653131332108
7	0.10198467546060842
8	0.10198467546060842
9	0.06843708484856617
10++	0.6602165832449913
>>END_MODULE
>>Overrepresented sequences	warn
#Sequence	Count	Percentage	Possible Source
CTCCAATTGATCCTCGTTAAAGGATTTAAATTGTACTCATTCCAATTGCG	457	0.457	No Hit
CTGCCAGTAGTCATATGCTTGTCTCAAAGATTAAGCCATGCATGTCTAAG	298	0.298	No Hit
CTTGTTACGACTTTTACTTCCTCTAAATGATCAAGTTTGAGCAACTTTTC	287	0.28700000000000003	No Hit
CCCAATTGTCCCTCTTAATCATTACTTCGGTCCTAGAAACCAACAAAATG	275	0.27499999999999997	No Hit
CTCGTTCATGATCAATAATTGCAATGATCAATCCCCATCACGTCGGACTT	246	0.246	No Hit
CTTTTCGAATCGCATGGCCTAGCGCCGGCGATATTTCATTCAAATTTCTG	225	0.22499999999999998	No Hit
CTTAGATGTTCTGGGCCGCACGCGCGCTACACTGTCGGATTCAGCGAGTC	196	0.196	No Hit
CAGAAATTTGAATGAAATATCGCCGGCGCTAGGCCATGCGATTCGAAAAG	183	0.183	No Hit
CTTAATCATTACTTCGGTCCTAGAAACCAACAAAATGGGACCAAAGTCCT	179	0.179	No Hit
CCCCAATTGTCCCTCTTAATCATTACTTCGGTCCTAGAAACCAACAAAAT	163	0.163	No Hit
CCTCGTTCATGATCAATAATTGCAATGATCAATCCCCATCACGTCGGACT	162	0.16199999999999998	No Hit
CAAAGGGCAGGGACGTAATCAACGCGAGCTGATGACTCGCATTTACTAGG	134	0.134	No Hit
CTCTTAATCATTACTTCGGTCCTAGAAACCAACAAAATGGGACCAAAGTC	132	0.132	No Hit
CTTTTACTTCCTCTAAATGATCAAGTTTGAGCAACTTTTCGGCACCATCA	125	0.125	No Hit
CTTGCGACTATACTTCCCCCGGAATCCAGAAACTTTGGTTTCCCGTAAGG	124	0.124	No Hit
CTTACCAGGTCCAGACATAGTAAGGATTGACAGGTTGAGAGCCCTTTCTT	123	0.123	No Hit
GGTAATTCTAGAGCTAATACATGCGAAAAATCCCGACTTCTGGAAGGGAT	118	0.11800000000000001	No Hit
CCTGCCAGTAGTCATATGCTTGTCTCAAAGATTAAGCCATGCATGTCTAA	117	0.117	No Hit
CCCGAATTGGGATTGGGTAATTTTCGAGCCTGCTGCCTTCCTTAGATGTG	111	0.11100000000000002	No Hit
CAAAGATTAAGCCATGCATGTCTAAGTATAAGCACTTGTACTGTGAAACT	106	0.106	No Hit
GCCAGTAGTCATATGCTTGTCTCAAAGATTAAGCCATGCATGTCTAAGTA	106	0.106	No Hit
CCAGTAGTCATATGCTTGTCTCAAAGATTAAGCCATGCATGTCTAAGTAT	106	0.106	No Hit
AGAAATTTGAATGAAATATCGCCGGCGCTAGGCCATGCGATTCGAAAAGT	104	0.104	No Hit
CCGGAATCCAGAAACTTTGGTTTCCCGTAAGGTGCCAACGGGGTCGTACG	104	0.104	No Hit
CTAGAAACCAACAAAATGGGACCAAAGTCCTATTCCATTATTCCATGCTC	102	0.10200000000000001	No Hit
>>END_MODULE
>>Kmer Content	warn
#Sequence	Count	Obs/Exp Overall	Obs/Exp Max	Max Obs/Exp Position
CAACA	21705	2.0762632	5.207649	1
GGTCC	11405	1.8797156	5.889123	5
CAAAG	18370	1.805501	6.1955056	1
CTTCC	14445	1.769122	6.6674438	1
CTGGT	13375	1.7292821	6.17428	1
TCCAG	13695	1.7208272	6.703929	7
CTCCA	14070	1.720693	13.841143	1
CTTCT	17445	1.676048	6.14801	1
CTTTC	17105	1.6433821	5.0468736	1
TCGTT	16605	1.6391557	5.2203164	2
TTCAA	21045	1.581531	5.0930634	7
CTGCT	12535	1.5773588	5.288142	1
TGATC	16000	1.5771406	7.43843	8
TCCAA	16330	1.5643711	8.443408	2
CTTTG	15520	1.5320506	6.36399	1
TTGTC	15485	1.5285956	5.978375	6
AATTG	19795	1.5284467	9.527678	5
GGATT	14965	1.5156296	5.452395	4
TTGAT	19530	1.5101774	6.8015513	7
CTTCG	11790	1.4836107	9.494619	1
TGCCA	11655	1.4644938	5.148328	2
CCAAT	15065	1.4431874	9.26493	3
CTTTT	18855	1.4210757	8.4581	1
CAGAA	14445	1.4197311	5.726149	1
CTCGT	11165	1.4049631	9.314342	1
CTTGG	10825	1.3995875	6.5447383	1
CTTGT	14010	1.3829916	9.145288	1
CTTCA	14155	1.3579831	5.2686176	1
CTGAT	13685	1.3489481	10.355888	1
CAATT	17880	1.3436813	8.234725	4
CTCCT	10870	1.3312812	7.778684	1
CTTGA	12735	1.2553054	5.884028	1
GCCAG	7575	1.2466615	5.33172	3
TCCCT	9915	1.2143195	5.8278265	9
CTGCC	7570	1.2143023	8.19651	1
CCTCG	7305	1.1717937	5.592012	1
AGTCA	11480	1.1299558	5.91372	9
TTAAG	14585	1.1261628	8.350423	7
CCCAA	9150	1.1173762	7.6394825	1
CGTTC	8825	1.1105059	5.395618	3
ATTGA	14380	1.1103339	7.793728	6
ATTAA	18835	1.108763	7.3000193	6
CCCCA	7080	1.1037414	6.9235897	1
GATCC	8560	1.0755956	8.334615	9
CTCAA	11190	1.0719726	6.313162	1
GTCCC	6375	1.0226127	6.245212	8
TGATA	13210	1.0199938	6.9158416	2
TGTCC	7955	1.0010283	5.8064218	7
GATAT	12955	1.0003043	7.0262017	3
ATATT	16350	0.96387726	6.263273	4
ACGAC	7570	0.9498174	5.00557	7
CGACT	6925	0.87015176	5.616805	8
CTCAG	6865	0.86261255	5.1604543	1
TAGTC	7905	0.7792061	6.0644526	8
TATTA	12240	0.72158164	5.392595	5
>>END_MODULE
