# Supplementary material for: Agalma: an automated phylogenomics workflow
Source: BMC Bioinformatics. 2013 Nov 19;14:330. doi: 10.1186/1471-2105-14-330 (PMC3840672; doi:10.1186/1471-2105-14-330)
Supplement: Additional file 1 — HTML report for assembly of the sample data sets. The HTML report for the assembly of the test data sets from raw reads. The tabular report (index.html) provides an overview across the five assemblies for the ingroup taxa, and includes links (in the Catalog ID column) to detailed reports for the assembly of each species. Fasta files for the annotated transcripts have been removed from the report to reduce file size. [file 1471-2105-14-330-S1.zip › tabular/SRX288276/24.fastqc.2/fastqc_data.txt]

##FastQC	0.10.1
>>Basic Statistics	pass
#Measure	Value	
Filename	SRX288276.random100k.2.fastq	
File type	Conventional base calls	
Encoding	Sanger / Illumina 1.9	
Total Sequences	100000	
Filtered Sequences	0	
Sequence length	100	
%GC	43	
>>END_MODULE
>>Per base sequence quality	pass
#Base	Mean	Median	Lower Quartile	Upper Quartile	10th Percentile	90th Percentile
1	31.91844	33.0	31.0	34.0	30.0	34.0
2	31.9268	33.0	31.0	34.0	30.0	34.0
3	32.04722	34.0	31.0	34.0	30.0	34.0
4	35.53734	37.0	35.0	37.0	33.0	37.0
5	35.50211	37.0	35.0	37.0	33.0	37.0
6	35.40906	37.0	35.0	37.0	33.0	37.0
7	35.5083	37.0	35.0	37.0	33.0	37.0
8	35.49378	37.0	35.0	37.0	33.0	37.0
9	37.08755	39.0	37.0	39.0	33.0	39.0
10-14	37.250280000000004	39.2	37.2	39.4	33.0	39.4
15-19	38.147284	40.0	38.0	41.0	33.0	41.0
20-24	38.055892	40.0	38.0	41.0	33.0	41.0
25-29	37.709952	40.0	37.6	41.0	32.4	41.0
30-34	37.514354000000004	40.0	37.0	41.0	31.8	41.0
35-39	37.34882	40.0	37.0	41.0	31.0	41.0
40-44	37.144874	40.0	37.0	41.0	31.0	41.0
45-49	36.701761999999995	39.0	36.0	41.0	30.2	41.0
50-54	36.070902	38.6	35.2	39.8	29.6	40.6
55-59	36.234986000000006	38.8	35.2	40.6	29.6	41.0
60-64	35.543552	37.6	34.6	40.0	28.4	41.0
65-69	34.69145400000001	36.4	34.0	39.2	27.6	41.0
70-74	33.623008	35.0	33.2	37.8	26.2	39.6
75-79	32.906436	35.0	33.0	36.4	26.0	38.8
80-84	32.19258	35.0	32.8	35.4	25.6	37.0
85-89	31.44067	35.0	32.0	35.0	24.2	36.0
90-94	30.949628	34.8	31.8	35.0	22.2	35.4
95-99	29.858121999999998	34.0	31.0	35.0	8.2	35.0
100	27.49947	33.0	27.0	35.0	2.0	35.0
>>END_MODULE
>>Per sequence quality scores	pass
#Quality	Count
2	289.0
3	74.0
4	67.0
5	75.0
6	66.0
7	87.0
8	114.0
9	129.0
10	152.0
11	213.0
12	210.0
13	205.0
14	224.0
15	233.0
16	258.0
17	263.0
18	278.0
19	333.0
20	319.0
21	382.0
22	440.0
23	503.0
24	626.0
25	724.0
26	887.0
27	1018.0
28	1257.0
29	1538.0
30	1883.0
31	2240.0
32	3048.0
33	3969.0
34	5371.0
35	8229.0
36	15009.0
37	25377.0
38	20504.0
39	3395.0
40	11.0
>>END_MODULE
>>Per base sequence content	fail
#Base	G	A	T	C
1	19.556	13.968	9.062000000000001	57.414
2	17.027	19.641000000000002	45.873999999999995	17.458000000000002
3	19.147	23.768	29.084	28.000999999999998
4	23.423	30.803000000000004	20.655	25.119000000000003
5	23.956	33.446999999999996	25.202999999999996	17.394000000000002
6	17.994	36.712	28.098	17.196
7	16.323	19.109	44.604	19.964000000000002
8	16.624	22.415	36.272999999999996	24.688
9	20.125	22.647000000000002	35.262	21.966
10-14	20.6782	29.2012	28.4632	21.6574
15-19	21.192	28.127799999999997	29.138599999999997	21.5416
20-24	21.39041390413904	28.61488614886149	28.51508515085151	21.47961479614796
25-29	21.284212842128422	28.67348673486735	28.51068510685107	21.53161531615316
30-34	21.2758	28.8486	28.1956	21.68
35-39	21.0152	28.3316	28.654200000000003	21.999
40-44	21.3288	28.0614	28.566799999999997	22.043
45-49	21.927599999999998	28.316799999999997	28.436600000000002	21.319
50-54	21.798130788784732	28.29056974341846	28.52117112702676	21.390128340770044
55-59	21.19805437665252	28.197338368060414	28.391340696088353	22.21326655919871
60-64	21.7552	27.6098	28.633799999999997	22.0012
65-69	22.06	27.9138	27.943600000000004	22.0826
70-74	22.0112	27.6316	28.672199999999997	21.685
75-79	21.999707995911944	27.561785865002108	28.425197952771335	22.01330818631461
80-84	22.160109123491953	27.278072898332745	28.571314282057024	21.990503696118278
85-89	21.659099545972758	28.063883833029983	28.158889533372	22.118127087625258
90-94	21.515286061144245	27.50371001484006	28.103912415649663	22.877091508366036
95-99	21.4758	28.184199999999997	28.455599999999997	21.8844
100	21.948	26.411	27.792	23.849
>>END_MODULE
>>Per base GC content	fail
#Base	%GC
1	76.97
2	34.485
3	47.148
4	48.542
5	41.349999999999994
6	35.19
7	36.287000000000006
8	41.312
9	42.091
10-14	42.3356
15-19	42.7336
20-24	42.87002870028701
25-29	42.81582815828158
30-34	42.955799999999996
35-39	43.0142
40-44	43.3718
45-49	43.2466
50-54	43.18825912955478
55-59	43.41132093585123
60-64	43.7564
65-69	44.1426
70-74	43.696200000000005
75-79	44.01301618222655
80-84	44.15061281961023
85-89	43.77722663359801
90-94	44.39237756951028
95-99	43.3602
100	45.797
>>END_MODULE
>>Per sequence GC content	pass
#GC Content	Count
0	8.0
1	8.0
2	9.5
3	8.0
4	6.0
5	8.0
6	6.0
7	5.5
8	7.5
9	7.0
10	5.5
11	7.0
12	14.0
13	20.0
14	21.0
15	18.0
16	22.0
17	25.5
18	33.5
19	46.5
20	63.5
21	80.5
22	104.0
23	142.5
24	167.0
25	242.5
26	333.0
27	399.0
28	490.0
29	622.0
30	803.0
31	1010.5
32	1207.0
33	1448.0
34	1887.5
35	2438.0
36	2749.5
37	2969.5
38	3376.5
39	4203.5
40	5167.5
41	5221.5
42	5558.0
43	5920.0
44	5896.5
45	5806.0
46	5494.5
47	5242.0
48	4496.0
49	3936.0
50	3671.5
51	3439.0
52	3072.0
53	2621.5
54	2098.5
55	1453.0
56	1148.0
57	995.5
58	800.0
59	654.5
60	515.5
61	395.5
62	298.0
63	227.5
64	167.5
65	140.0
66	116.0
67	87.5
68	74.5
69	73.5
70	77.0
71	57.0
72	27.5
73	14.0
74	8.0
75	3.5
76	0.5
77	1.0
78	1.0
79	0.5
80	1.0
81	0.5
82	0.5
83	0.5
84	0.0
85	0.0
86	0.0
87	0.0
88	0.0
89	0.0
90	0.0
91	0.0
92	0.0
93	0.0
94	0.5
95	0.5
96	0.0
97	0.0
98	0.0
99	0.0
100	0.0
>>END_MODULE
>>Per base N content	pass
#Base	N-Count
1	0.0
2	0.0
3	0.0
4	0.0
5	0.0
6	0.0
7	0.0
8	0.0
9	0.0
10-14	0.0
15-19	0.0
20-24	0.0010
25-29	0.0010
30-34	0.0
35-39	0.0
40-44	0.0
45-49	0.0
50-54	6.000000000000001E-4
55-59	0.0012000000000000001
60-64	0.0
65-69	0.0
70-74	0.0
75-79	0.0014
80-84	0.0031999999999999997
85-89	0.0060
90-94	3.9999999999999996E-4
95-99	0.0
100	0.0
>>END_MODULE
>>Sequence Length Distribution	pass
#Length	Count
100	100000.0
>>END_MODULE
>>Sequence Duplication Levels	warn
#Total Duplicate Percentage	26.038
#Duplication Level	Relative count
1	100.0
2	2.4620751196560398
3	0.6165328141478056
4	0.3042102701387199
5	0.22443957708012222
6	0.17982207079310997
7	0.10545956031475623
8	0.07301046483329277
9	0.07841864741353669
10++	0.6841350964008545
>>END_MODULE
>>Overrepresented sequences	warn
#Sequence	Count	Percentage	Possible Source
CTCCAATTGATCCTCGTTAAAGGATTTAAATTGTACTCATTCCAATTGCG	589	0.5890000000000001	No Hit
CCCAATTGTCCCTCTTAATCATTACTTCGGTCCTAGAAACCAACAAAATG	302	0.302	No Hit
CTTGTTACGACTTTTACTTCCTCTAAATGATCAAGTTTGAGCAACTTTTC	261	0.261	No Hit
CAGAAATTTGAATGAAATATCGCCGGCGCTAGGCCATGCGATTCGAAAAG	226	0.22599999999999998	No Hit
CTTTTCGAATCGCATGGCCTAGCGCCGGCGATATTTCATTCAAATTTCTG	222	0.22200000000000003	No Hit
CTCGTTCATGATCAATAATTGCAATGATCAATCCCCATCACGTCGGACTT	218	0.218	No Hit
CTTAGATGTTCTGGGCCGCACGCGCGCTACACTGTCGGATTCAGCGAGTC	212	0.212	No Hit
CTGCCAGTAGTCATATGCTTGTCTCAAAGATTAAGCCATGCATGTCTAAG	201	0.201	No Hit
CCTCGTTCATGATCAATAATTGCAATGATCAATCCCCATCACGTCGGACT	193	0.193	No Hit
CCCCAATTGTCCCTCTTAATCATTACTTCGGTCCTAGAAACCAACAAAAT	189	0.189	No Hit
CTTAATCATTACTTCGGTCCTAGAAACCAACAAAATGGGACCAAAGTCCT	181	0.181	No Hit
CTCCGTCACCCGTTATAACCATGGTAAGCCACTACCTTACCATCGACAGT	175	0.17500000000000002	No Hit
AGAAATTTGAATGAAATATCGCCGGCGCTAGGCCATGCGATTCGAAAAGT	174	0.174	No Hit
CTCTTAATCATTACTTCGGTCCTAGAAACCAACAAAATGGGACCAAAGTC	150	0.15	No Hit
CCCGAATTGGGATTGGGTAATTTTCGAGCCTGCTGCCTTCCTTAGATGTG	147	0.147	No Hit
CTTGCGACTATACTTCCCCCGGAATCCAGAAACTTTGGTTTCCCGTAAGG	143	0.14300000000000002	No Hit
CTTTTACTTCCTCTAAATGATCAAGTTTGAGCAACTTTTCGGCACCATCA	140	0.13999999999999999	No Hit
CAAAGGGCAGGGACGTAATCAACGCGAGCTGATGACTCGCATTTACTAGG	135	0.135	No Hit
CCCGTTATAACCATGGTAAGCCACTACCTTACCATCGACAGTTGATAGGG	132	0.132	No Hit
CTTACCAGGTCCAGACATAGTAAGGATTGACAGGTTGAGAGCCCTTTCTT	123	0.123	No Hit
CTTCGGGCTCGTTTTCTTGGTGATTCATGATAACTTTTCGAATCGCATGG	113	0.11299999999999999	No Hit
GTCGGATTCAGCGAGTCTTAACCTTAACCGAAAGGTTTGGGTAATCTTTT	103	0.10300000000000001	No Hit
ACGACTTTTACTTCCTCTAAATGATCAAGTTTGAGCAACTTTTCGGCACC	103	0.10300000000000001	No Hit
>>END_MODULE
>>Kmer Content	warn
#Sequence	Count	Obs/Exp Overall	Obs/Exp Max	Max Obs/Exp Position
TTCTT	31590	2.1960044	5.2386703	6
CAAAG	18100	1.8502743	5.9371877	1
CTGGT	13830	1.7391909	6.398362	1
CTTCC	14910	1.7235583	6.6583624	1
CTTCT	19090	1.7112831	5.765787	1
CTCCA	14140	1.683897	16.348202	1
TCCAG	13125	1.6302485	5.1869445	7
TCCAA	16585	1.5778545	8.85913	2
CTTTG	16605	1.5525414	6.2381663	1
TGATC	16085	1.5493273	7.304947	8
GGATT	15100	1.5170064	5.642014	4
TTGTC	16045	1.5001823	5.879135	6
CTGGA	11545	1.4956734	6.0940595	1
TTGAT	19785	1.4778342	6.883808	7
CAGAA	14450	1.4771527	5.0539694	1
AATTG	19020	1.4635849	10.3419695	5
CCAAT	15125	1.4389539	10.229098	3
CTTCG	11855	1.429349	7.870702	1
CTTTT	20535	1.427507	9.009178	1
CTTGG	11310	1.4222884	6.700171	1
CTCGT	11705	1.4112636	7.176228	1
CTTCA	14490	1.3381417	5.3636065	1
CTCCT	11390	1.3166553	8.211981	1
CTCTT	14440	1.2944437	5.378533	1
CAATT	17435	1.2862962	8.640656	4
AGATG	12405	1.2838815	5.4646044	4
CTGAT	13285	1.2796277	9.570403	1
CTTGA	13230	1.27433	6.3802686	1
CTTGT	13400	1.2528789	7.001107	1
TCCCT	10740	1.241517	5.3266907	9
CCTCG	7935	1.2337185	5.5971675	1
CTGAA	11980	1.1887667	5.191635	1
CTCAT	12515	1.1557518	5.0976434	1
CTCCC	7710	1.1493046	5.4379125	1
CTTGC	9480	1.1429968	5.4979167	1
GATGT	11340	1.1392617	5.3526797	5
GATCC	9040	1.122853	8.644907	9
CCCAA	9145	1.1219348	7.8909	1
CTGGG	6510	1.1011002	5.5206804	1
TTAAG	14045	1.0807596	7.5348635	7
CCCCA	6995	1.0742028	7.150034	1
CTCAA	11285	1.073626	5.3428774	1
ATTGA	13790	1.0611376	7.534865	6
ATTAA	17680	1.0420455	7.01607	6
TGATA	13320	1.0249712	6.4267964	2
CCCAG	6215	0.99546975	5.304859	1
TGTCC	8080	0.97419995	5.613663	7
GTCCC	6200	0.9639641	6.0449405	8
GATAT	12435	0.9568706	6.9069595	3
CCCGT	6145	0.9554127	6.865858	1
CCCGA	5925	0.94901973	5.6892686	1
ATATT	16510	0.94456905	5.6570716	4
GTCGG	5550	0.93872607	5.0335617	1
CTCCG	5900	0.91732055	8.80621	1
CTCAG	6950	0.8632554	5.0080843	1
CGACT	6550	0.81357163	5.1273246	8
>>END_MODULE
