# Supplementary material for: Agalma: an automated phylogenomics workflow
Source: BMC Bioinformatics. 2013 Nov 19;14:330. doi: 10.1186/1471-2105-14-330 (PMC3840672; doi:10.1186/1471-2105-14-330)
Supplement: Additional file 1 — HTML report for assembly of the sample data sets. The HTML report for the assembly of the test data sets from raw reads. The tabular report (index.html) provides an overview across the five assemblies for the ingroup taxa, and includes links (in the Catalog ID column) to detailed reports for the assembly of each species. Fasta files for the annotated transcripts have been removed from the report to reduce file size. [file 1471-2105-14-330-S1.zip › tabular/SRX288276/28.fastqc.1/fastqc_data.txt]

##FastQC	0.10.1
>>Basic Statistics	pass
#Measure	Value	
Filename	SRX288276.random100k.1.fastq	
File type	Conventional base calls	
Encoding	Sanger / Illumina 1.9	
Total Sequences	100000	
Filtered Sequences	0	
Sequence length	100	
%GC	43	
>>END_MODULE
>>Per base sequence quality	pass
#Base	Mean	Median	Lower Quartile	Upper Quartile	10th Percentile	90th Percentile
1	32.30443	33.0	31.0	34.0	31.0	34.0
2	32.54719	34.0	31.0	34.0	31.0	34.0
3	32.61758	34.0	31.0	34.0	31.0	34.0
4	36.16743	37.0	35.0	37.0	35.0	37.0
5	35.99561	37.0	35.0	37.0	35.0	37.0
6	35.95469	37.0	35.0	37.0	35.0	37.0
7	35.97502	37.0	35.0	37.0	35.0	37.0
8	35.94706	37.0	35.0	37.0	35.0	37.0
9	37.64767	39.0	37.0	39.0	35.0	39.0
10-14	37.56359	39.2	37.2	39.4	34.2	39.4
15-19	38.527154	40.0	38.0	41.0	34.0	41.0
20-24	38.460598000000005	40.0	38.0	41.0	34.0	41.0
25-29	38.08617	40.0	38.0	41.0	33.0	41.0
30-34	37.981185999999994	40.0	38.0	41.0	33.0	41.0
35-39	37.763996	40.0	37.0	41.0	33.0	41.0
40-44	37.45152399999999	40.0	37.0	41.0	31.8	41.0
45-49	37.149936000000004	39.0	36.2	41.0	31.0	41.0
50-54	36.934664	39.0	36.0	40.4	31.0	41.0
55-59	36.44525	38.6	35.0	40.0	30.6	41.0
60-64	35.53751200000001	37.4	34.2	40.0	29.2	41.0
65-69	34.26938200000001	35.8	33.4	39.0	26.8	40.4
70-74	33.417184	35.0	32.8	37.2	26.2	39.4
75-79	32.509324	34.6	32.0	35.8	26.4	38.0
80-84	32.638646	35.0	33.0	35.4	27.4	37.0
85-89	31.882966	35.0	32.4	35.0	25.6	36.0
90-94	30.912106	34.0	31.8	35.0	22.8	35.2
95-99	26.769685999999997	33.0	19.8	35.0	2.0	35.0
100	27.30552	33.0	27.0	34.0	2.0	35.0
>>END_MODULE
>>Per sequence quality scores	pass
#Quality	Count
2	2.0
3	1.0
4	1.0
5	2.0
6	4.0
7	9.0
8	39.0
9	43.0
10	111.0
11	116.0
12	135.0
13	147.0
14	173.0
15	171.0
16	200.0
17	237.0
18	266.0
19	266.0
20	290.0
21	308.0
22	380.0
23	432.0
24	497.0
25	668.0
26	909.0
27	1179.0
28	1424.0
29	1828.0
30	2296.0
31	2913.0
32	3783.0
33	4785.0
34	6225.0
35	9734.0
36	17488.0
37	25344.0
38	15872.0
39	1717.0
40	5.0
>>END_MODULE
>>Per base sequence content	fail
#Base	G	A	T	C
1	20.261025471518575	14.241213177479292	8.985646603964462	56.512114747037664
2	17.384	20.188	44.777	17.651
3	19.474	24.627	29.011	26.888
4	23.593	31.790000000000003	20.737	23.880000000000003
5	23.971	33.972	24.795	17.262
6	18.001	37.403	27.677000000000003	16.919
7	16.31	19.961000000000002	44.126	19.603
8	16.803	22.621	35.789	24.787
9	20.230999999999998	23.006999999999998	35.111	21.651
10-14	20.74002376701115	29.69233143157165	28.09076353026286	21.476881271154344
15-19	21.3058	28.499999999999996	28.588599999999996	21.6056
20-24	21.5028	29.016	28.02	21.461199999999998
25-29	21.232400000000002	29.3912	27.9374	21.439
30-34	21.193	29.2694	27.7526	21.785
35-39	21.293	28.760599999999997	28.1306	21.8158
40-44	21.444474450145528	28.480811354157286	28.192756623758513	21.881957571938667
45-49	21.837999999999997	28.808	28.151	21.203
50-54	21.8148	28.7016	28.145799999999998	21.3378
55-59	21.2504	28.655599999999996	27.98	22.114
60-64	21.706173649389196	28.0172241377931	28.516028128225024	21.760574084592676
65-69	22.248868425316072	28.364672068356512	27.517216136264995	21.869243370062424
70-74	22.101702915798274	28.0501074073037	28.228319525727752	21.61987015117028
75-79	22.1242	28.118199999999998	27.998	21.759600000000002
80-84	22.197777582220656	27.736821894575158	28.308226465811725	21.757174057392458
85-89	21.664566456645666	28.473447344734478	27.954795479547954	21.907190719071906
90-94	21.60084516172922	27.909745371018797	27.827510174354625	22.66189929289736
95-99	21.90257521237221	28.592531328630184	27.72843514238042	21.776458316617187
100	22.137442748854976	26.987539750795015	27.540550811016217	23.334466689333784
>>END_MODULE
>>Per base GC content	fail
#Base	%GC
1	76.77314021855625
2	35.035
3	46.361999999999995
4	47.473
5	41.233
6	34.92
7	35.913000000000004
8	41.589999999999996
9	41.882000000000005
10-14	42.21690503816549
15-19	42.9114
20-24	42.964
25-29	42.6714
30-34	42.978
35-39	43.1088
40-44	43.32643202208419
45-49	43.041000000000004
50-54	43.1526
55-59	43.364399999999996
60-64	43.46674773398187
65-69	44.118111795378496
70-74	43.72157306696855
75-79	43.8838
80-84	43.954951639613114
85-89	43.57175717571757
90-94	44.26274445462658
95-99	43.6790335289894
100	45.47190943818876
>>END_MODULE
>>Per sequence GC content	pass
#GC Content	Count
0	10.0
1	9.5
2	6.5
3	7.0
4	7.5
5	4.5
6	4.5
7	3.5
8	4.0
9	6.0
10	8.5
11	11.0
12	13.5
13	13.5
14	16.5
15	18.5
16	14.5
17	23.0
18	35.5
19	47.0
20	57.0
21	72.0
22	96.5
23	130.5
24	194.0
25	242.5
26	288.0
27	385.0
28	500.0
29	657.0
30	820.0
31	947.0
32	1154.5
33	1498.5
34	2001.5
35	2590.5
36	2860.0
37	3075.0
38	3580.5
39	4418.5
40	5173.5
41	5211.0
42	5551.5
43	5934.0
44	5886.0
45	5848.5
46	5593.5
47	5110.5
48	4444.0
49	3943.0
50	3638.5
51	3375.5
52	2959.0
53	2483.5
54	1974.0
55	1382.0
56	1104.0
57	972.5
58	757.0
59	631.0
60	535.0
61	415.0
62	293.5
63	196.5
64	149.0
65	116.0
66	97.5
67	81.5
68	69.5
69	66.5
70	67.5
71	53.0
72	30.0
73	16.0
74	6.5
75	2.5
76	1.5
77	0.5
78	0.0
79	0.5
80	0.5
81	0.0
82	0.0
83	0.5
84	0.5
85	0.0
86	0.0
87	0.0
88	0.0
89	0.0
90	0.0
91	0.0
92	0.0
93	0.0
94	0.0
95	0.0
96	0.0
97	0.0
98	0.0
99	0.0
100	0.0
>>END_MODULE
>>Per base N content	pass
#Base	N-Count
1	0.163
2	0.0
3	0.0
4	0.0
5	0.0
6	0.0
7	0.0
8	0.0
9	0.0
10-14	0.1978
15-19	0.0
20-24	0.0
25-29	0.0
30-34	0.0
35-39	0.0
40-44	0.019
45-49	0.0
50-54	0.0
55-59	0.0
60-64	7.999999999999999E-4
65-69	0.006600000000000001
70-74	0.0068
75-79	0.0
80-84	7.999999999999999E-4
85-89	0.01
90-94	0.0428
95-99	2.7886
100	0.0020
>>END_MODULE
>>Sequence Length Distribution	pass
#Length	Count
100	100000.0
>>END_MODULE
>>Sequence Duplication Levels	warn
#Total Duplicate Percentage	25.60125601256013
#Duplication Level	Relative count
1	100.0
2	2.2836635393424554
3	0.6465227559880642
4	0.35484824860883357
5	0.20027420091937956
6	0.12365923815156321
7	0.10484152799806447
8	0.08736793999838706
9	0.0685502298448883
10++	0.6989435199870965
>>END_MODULE
>>Overrepresented sequences	warn
#Sequence	Count	Percentage	Possible Source
CTCCAATTGATCCTCGTTAAAGGATTTAAATTGTACTCATTCCAATTGCG	495	0.49500000000000005	No Hit
CCCAATTGTCCCTCTTAATCATTACTTCGGTCCTAGAAACCAACAAAATG	297	0.297	No Hit
CTGCCAGTAGTCATATGCTTGTCTCAAAGATTAAGCCATGCATGTCTAAG	297	0.297	No Hit
CTTGTTACGACTTTTACTTCCTCTAAATGATCAAGTTTGAGCAACTTTTC	268	0.268	No Hit
CAGAAATTTGAATGAAATATCGCCGGCGCTAGGCCATGCGATTCGAAAAG	200	0.2	No Hit
CTTTTCGAATCGCATGGCCTAGCGCCGGCGATATTTCATTCAAATTTCTG	199	0.199	No Hit
CTCGTTCATGATCAATAATTGCAATGATCAATCCCCATCACGTCGGACTT	199	0.199	No Hit
CTTAGATGTTCTGGGCCGCACGCGCGCTACACTGTCGGATTCAGCGAGTC	195	0.19499999999999998	No Hit
CCTCGTTCATGATCAATAATTGCAATGATCAATCCCCATCACGTCGGACT	183	0.183	No Hit
CTTAATCATTACTTCGGTCCTAGAAACCAACAAAATGGGACCAAAGTCCT	180	0.18	No Hit
CCCCAATTGTCCCTCTTAATCATTACTTCGGTCCTAGAAACCAACAAAAT	169	0.169	No Hit
CTTACCAGGTCCAGACATAGTAAGGATTGACAGGTTGAGAGCCCTTTCTT	150	0.15	No Hit
CCTGCCAGTAGTCATATGCTTGTCTCAAAGATTAAGCCATGCATGTCTAA	140	0.13999999999999999	No Hit
CTTGCGACTATACTTCCCCCGGAATCCAGAAACTTTGGTTTCCCGTAAGG	138	0.13799999999999998	No Hit
CTTCGGGCTCGTTTTCTTGGTGATTCATGATAACTTTTCGAATCGCATGG	122	0.122	No Hit
GTCGGATTCAGCGAGTCTTAACCTTAACCGAAAGGTTTGGGTAATCTTTT	121	0.121	No Hit
CTCTTAATCATTACTTCGGTCCTAGAAACCAACAAAATGGGACCAAAGTC	121	0.121	No Hit
GCCAGTAGTCATATGCTTGTCTCAAAGATTAAGCCATGCATGTCTAAGTA	121	0.121	No Hit
CCCGAATTGGGATTGGGTAATTTTCGAGCCTGCTGCCTTCCTTAGATGTG	113	0.11299999999999999	No Hit
CAAAGATTAAGCCATGCATGTCTAAGTATAAGCACTTGTACTGTGAAACT	111	0.11100000000000002	No Hit
CTCCGTCACCCGTTATAACCATGGTAAGCCACTACCTTACCATCGACAGT	105	0.105	No Hit
CTTTTACTTCCTCTAAATGATCAAGTTTGAGCAACTTTTCGGCACCATCA	104	0.104	No Hit
CTTGTCTCAAAGATTAAGCCATGCATGTCTAAGTATAAGCACTTGTACTG	101	0.101	No Hit
CTAGAAACCAACAAAATGGGACCAAAGTCCTATTCCATTATTCCATGCTC	101	0.101	No Hit
>>END_MODULE
>>Kmer Content	warn
#Sequence	Count	Obs/Exp Overall	Obs/Exp Max	Max Obs/Exp Position
CAAAG	18540	1.8068142	5.7625046	1
CTTCC	13860	1.7179968	6.856508	1
CTGGT	12985	1.6995566	7.302396	1
CTTCT	17265	1.66874	5.438636	1
CTCCA	13415	1.6523596	15.153727	1
TCCAG	12900	1.6327546	6.940288	7
TGATC	16130	1.5919467	7.6904306	8
CTGGA	12045	1.5665898	8.124668	1
CTTTG	15670	1.5563539	5.967546	1
GGATT	14875	1.5085802	5.2650485	4
TCCAA	15740	1.50223	9.000389	2
AATTG	19460	1.4881777	9.979918	5
TTGAT	19065	1.4672158	7.144239	7
CTTCG	11425	1.4552333	8.138926	1
CTTTT	19210	1.4478128	7.9066696	1
CTCGT	11230	1.4303956	7.106375	1
AATCC	14965	1.4282638	5.0911293	5
CAGAA	14600	1.422842	5.390731	1
CCAAT	14890	1.4211056	9.864062	3
CTTGG	10810	1.4148792	6.241364	1
CTTGT	14050	1.3954545	8.004089	1
CTGAT	13635	1.3457032	11.43632	1
CCTGC	8115	1.3255678	5.91988	1
CAATT	17715	1.3183656	8.754997	4
CTCCT	10280	1.2742429	7.8613405	1
GCCAG	7565	1.2618114	5.1637273	3
CTGCC	7680	1.2545115	7.0882773	1
TCCCT	10025	1.2426348	5.723634	9
CTTGA	12345	1.218387	7.2477093	1
CTCAT	12410	1.1919243	5.495966	1
TTAAG	15190	1.161635	9.269449	7
CCTCG	7070	1.1548693	5.2967343	1
AGTCA	11530	1.1307806	6.1324477	9
ATTAA	19600	1.1302345	8.0991	6
CTTGC	8800	1.1208799	5.1020126	1
CTGAA	11415	1.1195021	5.47168	1
GATCC	8830	1.1176143	8.705801	9
CCCCA	6920	1.0930928	6.8545384	1
CCCAA	8840	1.0819844	7.1789293	1
CTCAA	11320	1.080384	5.006224	1
ATTGA	13905	1.0633665	7.6509757	6
TGATA	13665	1.0450127	8.049496	2
CGTTC	8160	1.0393614	5.4598823	4
CCCGA	6180	1.0031288	6.3469915	1
ATATT	17065	0.9902936	7.241413	4
GTCCC	6005	0.98090386	5.185598	8
TGTCC	7580	0.9654852	5.697716	7
GATAT	12580	0.96203893	7.9766498	3
CCCGT	5655	0.923732	5.841986	1
TAGTC	7955	0.78511703	5.9814467	8
CTCCG	4750	0.7759023	6.153559	1
TATTA	12600	0.7311866	6.356966	5
>>END_MODULE
