# Supplementary material for: Agalma: an automated phylogenomics workflow
Source: BMC Bioinformatics. 2013 Nov 19;14:330. doi: 10.1186/1471-2105-14-330 (PMC3840672; doi:10.1186/1471-2105-14-330)
Supplement: Additional file 1 — HTML report for assembly of the sample data sets. The HTML report for the assembly of the test data sets from raw reads. The tabular report (index.html) provides an overview across the five assemblies for the ingroup taxa, and includes links (in the Catalog ID column) to detailed reports for the assembly of each species. Fasta files for the annotated transcripts have been removed from the report to reduce file size. [file 1471-2105-14-330-S1.zip › tabular/SRX288276/28.fastqc.2/fastqc_data.txt]

##FastQC	0.10.1
>>Basic Statistics	pass
#Measure	Value	
Filename	SRX288276.random100k.2.fastq	
File type	Conventional base calls	
Encoding	Sanger / Illumina 1.9	
Total Sequences	100000	
Filtered Sequences	0	
Sequence length	100	
%GC	43	
>>END_MODULE
>>Per base sequence quality	pass
#Base	Mean	Median	Lower Quartile	Upper Quartile	10th Percentile	90th Percentile
1	31.93744	33.0	31.0	34.0	30.0	34.0
2	31.93084	33.0	31.0	34.0	30.0	34.0
3	32.03979	34.0	31.0	34.0	30.0	34.0
4	35.53478	37.0	35.0	37.0	33.0	37.0
5	35.49985	37.0	35.0	37.0	33.0	37.0
6	35.40443	37.0	35.0	37.0	33.0	37.0
7	35.50836	37.0	35.0	37.0	33.0	37.0
8	35.49104	37.0	35.0	37.0	33.0	37.0
9	37.10237	39.0	37.0	39.0	33.0	39.0
10-14	37.260107999999995	39.2	37.2	39.4	33.0	39.4
15-19	38.156984	40.0	38.0	41.0	33.0	41.0
20-24	38.0596	40.0	38.0	41.0	33.0	41.0
25-29	37.708714	40.0	37.6	41.0	32.4	41.0
30-34	37.51727	40.0	37.0	41.0	31.8	41.0
35-39	37.370954	40.0	37.0	41.0	31.0	41.0
40-44	37.152894	40.0	37.0	41.0	31.0	41.0
45-49	36.723162	39.0	36.2	41.0	30.0	41.0
50-54	36.113783999999995	38.6	35.4	39.8	29.6	40.6
55-59	36.26793	38.8	35.2	40.6	29.6	41.0
60-64	35.583082	37.6	34.6	40.0	28.6	41.0
65-69	34.743298	36.6	34.0	39.2	27.6	41.0
70-74	33.666102	35.2	33.4	37.8	26.4	39.8
75-79	32.937662	35.0	33.0	36.4	26.0	38.8
80-84	32.240849999999995	35.0	33.0	35.4	25.6	37.0
85-89	31.460414000000004	35.0	32.0	35.0	24.2	36.0
90-94	30.972696000000003	34.6	31.8	35.0	22.6	35.4
95-99	29.883050000000004	34.0	31.0	35.0	9.0	35.0
100	27.48689	33.0	27.0	35.0	2.0	35.0
>>END_MODULE
>>Per sequence quality scores	pass
#Quality	Count
2	284.0
3	70.0
4	76.0
5	70.0
6	70.0
7	95.0
8	108.0
9	133.0
10	153.0
11	171.0
12	196.0
13	229.0
14	229.0
15	238.0
16	238.0
17	253.0
18	262.0
19	271.0
20	314.0
21	360.0
22	413.0
23	526.0
24	650.0
25	706.0
26	823.0
27	1130.0
28	1318.0
29	1571.0
30	1907.0
31	2332.0
32	2908.0
33	3918.0
34	5281.0
35	8267.0
36	15046.0
37	25420.0
38	20537.0
39	3414.0
40	13.0
>>END_MODULE
>>Per base sequence content	fail
#Base	G	A	T	C
1	19.691	13.694	9.062000000000001	57.553
2	17.284	19.584	45.651	17.480999999999998
3	19.052	23.721	29.315	27.912
4	23.146	30.917	20.932000000000002	25.005
5	23.976	33.217999999999996	25.523	17.283
6	18.288	36.346000000000004	28.253	17.113
7	16.274	19.076999999999998	44.9	19.749
8	16.857	22.145	36.306	24.692
9	19.892000000000003	22.541	35.486000000000004	22.081
10-14	20.677599999999998	29.3426	28.4872	21.4926
15-19	21.133	28.199	29.104799999999997	21.5632
20-24	21.3798	28.6368	28.4854	21.498
25-29	21.057768462147695	28.75823006584053	28.589028712229698	21.594972759782078
30-34	21.288999999999998	28.7276	28.2254	21.758
35-39	20.9934	28.3484	28.608	22.0502
40-44	21.3368	27.800399999999996	28.899	21.9638
45-49	21.773	28.406399999999998	28.6238	21.1968
50-54	21.7104	28.243800000000004	28.692800000000002	21.353
55-59	21.19524239048478	28.16565633131266	28.58485716971434	22.054244108488216
60-64	21.593799999999998	27.6612	28.895	21.85
65-69	21.9834	27.9524	27.9812	22.083
70-74	22.0662	27.460800000000003	28.932799999999997	21.540200000000002
75-79	22.045	27.534999999999997	28.558600000000002	21.8614
80-84	22.114332685996114	27.35356412138473	28.64397186383118	21.88813132878797
85-89	21.78050492706898	28.120393685511598	28.207394903528648	21.891706483890776
90-94	21.5724	27.455800000000004	28.248	22.7238
95-99	21.482799999999997	28.1756	28.52	21.8216
100	22.298000000000002	26.318	27.663	23.721
>>END_MODULE
>>Per base GC content	fail
#Base	%GC
1	77.244
2	34.765
3	46.964
4	48.150999999999996
5	41.259
6	35.400999999999996
7	36.022999999999996
8	41.549
9	41.973
10-14	42.1702
15-19	42.6962
20-24	42.8778
25-29	42.65274122192977
30-34	43.047000000000004
35-39	43.0436
40-44	43.3006
45-49	42.9698
50-54	43.0634
55-59	43.249486498973
60-64	43.443799999999996
65-69	44.0664
70-74	43.6064
75-79	43.9064
80-84	44.00246401478409
85-89	43.672211410959754
90-94	44.2962
95-99	43.3044
100	46.019
>>END_MODULE
>>Per sequence GC content	pass
#GC Content	Count
0	6.0
1	8.0
2	10.5
3	8.0
4	6.5
5	9.0
6	11.0
7	9.0
8	7.0
9	9.5
10	12.0
11	14.5
12	16.0
13	15.0
14	16.0
15	20.5
16	18.5
17	15.5
18	30.5
19	53.5
20	65.5
21	76.0
22	104.0
23	151.5
24	213.0
25	273.5
26	334.0
27	416.0
28	523.0
29	650.0
30	836.5
31	1020.5
32	1199.0
33	1445.5
34	1874.0
35	2401.0
36	2695.5
37	2970.0
38	3438.5
39	4223.0
40	5194.0
41	5253.5
42	5653.0
43	6104.0
44	5890.5
45	5815.0
46	5522.0
47	5139.0
48	4438.0
49	3920.5
50	3729.5
51	3390.5
52	2964.5
53	2596.5
54	2032.5
55	1402.5
56	1114.0
57	969.5
58	780.5
59	638.5
60	527.5
61	421.5
62	290.5
63	191.5
64	161.5
65	142.0
66	106.0
67	85.0
68	70.0
69	63.0
70	69.5
71	57.5
72	33.5
73	14.5
74	5.0
75	3.0
76	1.5
77	0.5
78	1.0
79	1.0
80	0.0
81	1.0
82	1.0
83	0.0
84	0.0
85	0.0
86	0.5
87	0.5
88	0.0
89	0.0
90	0.0
91	0.0
92	0.0
93	0.0
94	0.0
95	0.0
96	0.0
97	0.0
98	0.0
99	0.0
100	0.0
>>END_MODULE
>>Per base N content	pass
#Base	N-Count
1	0.0
2	0.0
3	0.0
4	0.0
5	0.0
6	0.0
7	0.0
8	0.0
9	0.0
10-14	0.0
15-19	0.0
20-24	0.0
25-29	7.999999999999999E-4
30-34	0.0
35-39	0.0
40-44	0.0
45-49	0.0
50-54	0.0
55-59	1.9999999999999998E-4
60-64	0.0
65-69	0.0
70-74	0.0
75-79	0.0
80-84	6.000000000000001E-4
85-89	0.0014
90-94	0.0
95-99	0.0
100	0.0
>>END_MODULE
>>Sequence Length Distribution	pass
#Length	Count
100	100000.0
>>END_MODULE
>>Sequence Duplication Levels	warn
#Total Duplicate Percentage	26.579
#Duplication Level	Relative count
1	100.0
2	2.6027975647294372
3	0.6755560398251181
4	0.34731207692622
5	0.2288173683278626
6	0.12666675746720965
7	0.10759864343988777
8	0.09261655384699201
9	0.0667383990956266
10++	0.7027962027212923
>>END_MODULE
>>Overrepresented sequences	warn
#Sequence	Count	Percentage	Possible Source
CTCCAATTGATCCTCGTTAAAGGATTTAAATTGTACTCATTCCAATTGCG	592	0.592	No Hit
CCCAATTGTCCCTCTTAATCATTACTTCGGTCCTAGAAACCAACAAAATG	325	0.325	No Hit
CTTGTTACGACTTTTACTTCCTCTAAATGATCAAGTTTGAGCAACTTTTC	256	0.256	No Hit
CTCGTTCATGATCAATAATTGCAATGATCAATCCCCATCACGTCGGACTT	241	0.241	No Hit
CAGAAATTTGAATGAAATATCGCCGGCGCTAGGCCATGCGATTCGAAAAG	237	0.23700000000000002	No Hit
CTTTTCGAATCGCATGGCCTAGCGCCGGCGATATTTCATTCAAATTTCTG	230	0.22999999999999998	No Hit
CTTAGATGTTCTGGGCCGCACGCGCGCTACACTGTCGGATTCAGCGAGTC	210	0.21	No Hit
CTGCCAGTAGTCATATGCTTGTCTCAAAGATTAAGCCATGCATGTCTAAG	191	0.191	No Hit
CCTCGTTCATGATCAATAATTGCAATGATCAATCCCCATCACGTCGGACT	185	0.185	No Hit
CCCCAATTGTCCCTCTTAATCATTACTTCGGTCCTAGAAACCAACAAAAT	167	0.167	No Hit
CTCCGTCACCCGTTATAACCATGGTAAGCCACTACCTTACCATCGACAGT	163	0.163	No Hit
AGAAATTTGAATGAAATATCGCCGGCGCTAGGCCATGCGATTCGAAAAGT	161	0.161	No Hit
CTTAATCATTACTTCGGTCCTAGAAACCAACAAAATGGGACCAAAGTCCT	156	0.156	No Hit
CTTACCAGGTCCAGACATAGTAAGGATTGACAGGTTGAGAGCCCTTTCTT	152	0.152	No Hit
CTCTTAATCATTACTTCGGTCCTAGAAACCAACAAAATGGGACCAAAGTC	151	0.151	No Hit
CAAAGGGCAGGGACGTAATCAACGCGAGCTGATGACTCGCATTTACTAGG	137	0.13699999999999998	No Hit
CTTGCGACTATACTTCCCCCGGAATCCAGAAACTTTGGTTTCCCGTAAGG	129	0.129	No Hit
CCCGAATTGGGATTGGGTAATTTTCGAGCCTGCTGCCTTCCTTAGATGTG	127	0.127	No Hit
CTTTTACTTCCTCTAAATGATCAAGTTTGAGCAACTTTTCGGCACCATCA	123	0.123	No Hit
CCCGTTATAACCATGGTAAGCCACTACCTTACCATCGACAGTTGATAGGG	122	0.122	No Hit
CCGGAATCCAGAAACTTTGGTTTCCCGTAAGGTGCCAACGGGGTCGTACG	107	0.107	No Hit
GTCTGGTGCCAGCAGCCGCGGTAATTCCAGCTCCAATAGCGTATATTAAA	106	0.106	No Hit
CAAAGATTAAGCCATGCATGTCTAAGTATAAGCACTTGTACTGTGAAACT	106	0.106	No Hit
GTCGGATTCAGCGAGTCTTAACCTTAACCGAAAGGTTTGGGTAATCTTTT	105	0.105	No Hit
CCTGCCAGTAGTCATATGCTTGTCTCAAAGATTAAGCCATGCATGTCTAA	103	0.10300000000000001	No Hit
>>END_MODULE
>>Kmer Content	warn
#Sequence	Count	Obs/Exp Overall	Obs/Exp Max	Max Obs/Exp Position
CAACA	21815	2.1626034	5.805232	1
GGTCC	11320	1.837865	5.6888976	5
CAAAG	17465	1.7974919	5.928129	1
CTGGT	14255	1.7828976	7.144046	1
CTCCA	14210	1.7067679	16.085058	1
CTTCC	14610	1.6953368	8.020591	1
CTTCT	18705	1.6720741	5.9212713	1
TCCAG	13290	1.6572273	6.0452814	7
TGATC	16605	1.5951003	8.5763035	8
TCGTT	17175	1.5939374	5.924671	2
CTTTG	16790	1.5582074	6.370136	1
CAGAA	14965	1.5401927	5.730525	1
AATTG	20105	1.5399969	10.331424	5
TCCAA	16065	1.5386071	10.021705	2
TTGTC	16420	1.523869	6.325588	6
CTGGA	11755	1.521796	7.8296514	1
TTGAT	20425	1.5114828	7.707951	7
CCAAT	15070	1.4433123	11.308897	3
CTGCT	11875	1.4305931	5.3199606	1
CTTCG	11710	1.4107155	8.037766	1
CTCGT	11605	1.3980659	9.71471	1
CTTTT	19665	1.3542031	9.122986	1
CTCCT	11660	1.3530204	7.909193	1
CTTCA	14545	1.3458176	5.462804	1
CCGAA	10345	1.3352488	6.0095444	95-96
CTTGG	10670	1.3345156	6.0034003	1
CAATT	17980	1.3265655	9.738897	4
CTTGT	13980	1.2974232	8.196537	1
CTGAT	13310	1.2785778	9.86736	1
CCCCG	6250	1.268757	5.55407	1
CTTGA	13030	1.2516806	6.086409	1
CCTCG	7920	1.2385561	5.4796324	1
AGATG	11860	1.2242925	5.10359	4
TCCCT	10470	1.2149334	5.6812515	9
CTGCC	7555	1.1814761	5.7048225	1
CTTGC	9620	1.158931	5.7825656	1
GATCC	9220	1.1497092	10.055518	9
CTCCC	7560	1.1387687	5.7118773	1
ATTGA	14695	1.1256032	8.456325	6
CCCAA	8980	1.1164296	7.9964623	1
TTAAG	14365	1.1003261	7.8680596	7
CGTTC	9065	1.0920695	5.666914	3
CTGGG	6470	1.0905565	5.2589045	1
GATGT	10825	1.0795773	5.744406	5
CCCCA	6870	1.0711372	7.109679	1
TGATA	13955	1.068921	6.470927	2
ATTAA	17935	1.0551326	6.9184656	6
CTCAA	11015	1.054949	5.6084766	1
CCCGT	6540	1.022747	5.8549495	1
TGTCC	8290	0.9987045	6.013868	7
ATATT	16755	0.95230377	5.920098	4
GATAT	12420	0.9513434	7.022426	3
GTCCC	5985	0.9359542	6.380393	8
CTCCG	5555	0.8687095	8.332044	1
CGACT	6320	0.78808695	5.5065923	8
>>END_MODULE
