# Supplementary material for: Agalma: an automated phylogenomics workflow
Source: BMC Bioinformatics. 2013 Nov 19;14:330. doi: 10.1186/1471-2105-14-330 (PMC3840672; doi:10.1186/1471-2105-14-330)
Supplement: Additional file 1 — HTML report for assembly of the sample data sets. The HTML report for the assembly of the test data sets from raw reads. The tabular report (index.html) provides an overview across the five assemblies for the ingroup taxa, and includes links (in the Catalog ID column) to detailed reports for the assembly of each species. Fasta files for the annotated transcripts have been removed from the report to reduce file size. [file 1471-2105-14-330-S1.zip › tabular/SRX288276/47.assembly_11673891_trinity.rrna.fa]

>Locus_112681.0_Transcript_1/0_Confidence_4_Length_814|BlastHit|gnl|BL_ORD_ID|3 large-nuclear-rRNA|gi|166407160|gb|EU272576.1| Nanomia bijuga voucher Yale Peabody Museum No. 35043 28S large subunit ribosomal RNA gene, partial sequence|3.48206e-31
CCAATTCTTTAACGATGACTTATCAACATTAAATCAATTTTGCTCCATTAAAGTTATAAT
GCTTGTGTATTTGCCCCTCTTGCCTTAAGGCGCTTAAATTTGAATTTAATGTATTTAACT
TTACCCTTTTAGAATGTCAATTATGTTCTTCCTGATACCTTCATTGGTTTTAAGCTCAAC
TGTTTTTTAGGGTAGGGCCATGGCCCCTGCTGTGCCTATGAACTGAACTGAATATTTAAT
TGTGTATATCAGAATGTAAATTGTATATTTTTGTCTATACTAGTTTGATGTTACCTCTAT
TTCATAGCACCAACACAGATTACAAATGAATAGTTAGGTAGTATTGTTGGAACATGTAGG
AAAAGGGTCATACCACGGTCTAAACCCAGCTCACGTTCCCTATTAGTGGGTGGACTATCC
AACACTTGGTGAATTCTGCTTCGCAATGATTGGTGTCCTTGAGCTGGGGATGATGAAATG
CAACTTAAATAAGAAACTATATTCACTGAGTGAAAACCAGTGCAAATGACGATAAAACTA
GATGAAACTATAGTTACTTTGTCTCGAGGTTGTGTCTTCTGGAAAGGATCGGAAGTTTTG
TCCAACCTGGAAGCAGGTCTTCTTAGGGAACAGGGTGTCCTCCTCAGGTGAACTTTAAGT
TCTGTCCTTTTCAAGAAGTTGAACGGACCCATCTATCTATATGTTTCATGTGCTGGGAAA
CTTAGCTCGTTTGTACCTCATTAAGTTGCGCTTCTAACAAAAAAAACGTGGCATGCAGTT
GTAGTTATCAATTGTATTGATATTAATGTTTTGG
>Locus_113622.1_Transcript_1/0_Confidence_2_Length_440|BlastHit|gnl|BL_ORD_ID|3 large-nuclear-rRNA|gi|166407160|gb|EU272576.1| Nanomia bijuga voucher Yale Peabody Museum No. 35043 28S large subunit ribosomal RNA gene, partial sequence|0
AGTCTTCAGAAAATCAAGAAGTTTCCTTTAGGATAGCTGGAGCTCAGAACCGGTCTTAGG
GTTGAAACAACCTTAACCTATTCTCAAACTTTAAATTGGTAAGAAGCCCGACTTGCTTGA
TTGAAGTAGGGCACAGAATGAGAGTTCTTAGTGGGCCATTTTTGGTAAGCAGAACTGGCG
ATGCGGGATGAACCGAACGCTGAGTTAAGGCGCCTAAATCGACGCTCATCAGACCCCACA
AAAGGTGTTGGTTGATCCAGACAGCAGGACGGTGGCCATGGAAGTCGGAATCCGCTAAGG
AGTGTGTAACAACACACCTGCCGAATCAACTAGCCCTGAAAATGGATGGCGCTCAAGCGT
CGTGCCTATACTCAGCCGTCAGAGTAAATAGCGAAGCTCTGACGAGTAGGAGGGCGTGGG
GGTCGTGACGCAGCCTTTGG
>Locus_113854.0_Transcript_1/0_Confidence_4_Length_706|BlastHit|gnl|BL_ORD_ID|3 large-nuclear-rRNA|gi|166407160|gb|EU272576.1| Nanomia bijuga voucher Yale Peabody Museum No. 35043 28S large subunit ribosomal RNA gene, partial sequence|5.00262e-34
TGCTCAGTACGAGAGGAACCGCAGATTCAGACAATTGGCATTTGCACTTGCTTGAAAAGG
CAATGGTGCGAAGCTACCATCTGTTGGATTATGACTGAACGCCTCTAAGTCAGAATCCGT
GCTAGAAAGCAATGATAATTACCTCTGGATAATCTTAGGCGAATAAGAATAGAATGGCTT
CGGATGTTCTTGAATCTCAATGCACAATACATCCAATAACTTAAACACAAACTGGCTGCT
TAGTCTCTGCCTTCTAATATGCCGACTACCAACCGGTTGAACAGTCACTGCGTTGTCAAG
AAAATCTCGTCAACGAGGATGTTGGGAAATCTACTCTAATTTTGAAAGGAAAAATCCACC
AAAAAGTGAACGAGGTCTTCCCCCCTCTCTCTCCCCAGAGGCGAGGAGTTCTTCTTTATG
ATGATGTATGTCATCAAGTTATGTAGTAAGTGATATTTTCCCACTATTCTATCTGTGAAC
AATTTTTAGTGGACTCTACCGCTTCCAGTAAACAATGGAGCGAAGCAGTGACATCGCTTT
TTGAGCCTTTATATGATTTTTAACTAATTACTTTTAACGTTGTGTTGGATTTGACTACGC
GAAATGCCGATATTGTACTTATATAATAGTAAGTACATTGGCAATCTATATCATCTGAGT
TACTTGACTCTTTCATTCATTTTTACTGACACCCAAGGGTAATGTG
>Locus_122426.0_Transcript_3/0_Confidence_24_Length_1062|BlastHit|gnl|BL_ORD_ID|3 large-nuclear-rRNA|gi|166407160|gb|EU272576.1| Nanomia bijuga voucher Yale Peabody Museum No. 35043 28S large subunit ribosomal RNA gene, partial sequence|9.67228e-43
GTCTGAATCTCGACAGAGCATTGCTAATTCCATGCGCTTCCCTCCTAACGGTTTCACGTA
CTATTAACTTTCTTTTCAAAGTGCTTTTCATCCTCCCTTGGTACATCTGGTTCTATTGCC
TGCTTCACTACCATTTGGAATTCACAACAATGTGTTGCCTTTTCGTTGTCATAGTAGTCT
GGTCTTCAACCGTGCTCTTCTGTCGTATTTATCTCGGTGTGCACAGTCCTGCTGACGTGG
TAGCTGGTGGGTTTCTCGGATGTGTCATAGTCACGTTCATGAATCGTTACGACAATCTCC
TCGACATCTCCAGCATCATGACGGGACAAGGTGCACTACTCGTCCCTTTCTATGGCTGCG
TACTCATGATTTTACACCCGTTCAATGAAATCAGTTTCTCTGCATTTACAGAGTCTACGT
CCATGGTTAGTGTGGCATGTGGGGTTATGCTTGGCCGTGCTGCCTCATATGGTCGTTCCC
CGCCACTGAAGGCGGTAATGGAGATGTACGAGCCTGGTGTCACCTCTATTTTCAACCTCA
TTTTTGTCACTGTTGCAAGGGTCATCATCGGTGCTGCCATCGTAGCCACGACGAAATTTC
TTCTGAGGATCGTTGCCCAGGCTGTCATAAGTTGTCTGCTCAAGATCTTAGACATCAAAT
ACTACACCAAAGCGAAAGGAAGTATCTTTCATACAGGCTATTCCAAGAACTACCGTCTCC
CACCAATATTCGCCAACAAAAAGAAAGAGAGCGAGGAAGAGGAAAATGAACAGGAAAAGG
AACGACTGTTACAAACTATGGCTCAGTTAAAACAACAGCAGCCTTGGAACATTAAACATG
CGGTAACCTTCGTTACATACATGGGAATGGGCTTCTCCGCATACTACTGTAACCCAATAC
TTTGCCAGTATCTCGGTCTGGTGCTGTAGTTCATCCTCCCTCAGTTATTCGCTGCTCTTG
TCTGGGTTTTGTCTGTTCTCATTCGTTTTCCGTAGTAGTTCCAATGACTTATGTAGTGAC
GATGGATTTTTTTCTGAATGAATAAATAGAATTTATGCAGAT
>Locus_122556.0_Transcript_1/0_Confidence_11_Length_1021|BlastHit|gnl|BL_ORD_ID|3 large-nuclear-rRNA|gi|166407160|gb|EU272576.1| Nanomia bijuga voucher Yale Peabody Museum No. 35043 28S large subunit ribosomal RNA gene, partial sequence|0
TTTTGGTAAGCAGAACTGGCGATGAGGGATGAACCTAACGTTGAGATAAGGTGCCCAAAT
TCAGGCTCATGAGATCCCAGAAAAGGTGTTGGTTCATATAGACAGCAGGACGGTGGCCCT
GGAAGTCGGAAACCGCTAAGGAGTGTGTAACAACTCACCTGCCGAATGAATTAGCCCTGA
AAATGGATGGCGCTGCAGCCTGATACCGATACTCAACCATTAAAGCAAATGTGAGGCTTT
AATGAGTAAGAGGGCGAGATCATGGATTAGAAGGCCAATTTGTGAAAATGGCTGGATCAA
TGATTTGTGCAGATCTTGGTGGTAGTAGCAAATATTCAAATGAGAACTTTGAAGACCGAA
GTGGAGAAAGGTTCCATGTGAACAGCAGTTGGACATGGGTTAGTCGATCCTAAGAGATAG
GGAAATTCCGTTTCAAAGTGTCCAATCTTGGACCATCGATCGAAAGGGAATCGGGTTAAA
ATTCCCGAACCAGAACGTGGATATTGTACCCCTCCGGGGTTTACATGTGCGGCAACGCAA
CTGAACTCGGAGACGTCGGCAGGAGCCCTGGGAAGAGTTCTCTTTTCTTGTTAACGGCCT
GACACCATGGAATCTGATTGCCAGGAGATATGGTTTGATGGCCGGTAAAGCACCACACTT
CATGTGGTGTCCGGTGCGCTCCTGAAGGCCCTTGAAAATCCGAGGGAAAGAGTGATTTTC
ACGTCTGTTCGTACTCATAACCGCAGCAGGTCTCCAAGGTGAGCAGCCTCTGGTCGATAG
AACAATGTAGGTAAGGGAAGTCGGCAAAATAGATCCGTAACTTCGGGAAAAGGATTGGCT
CTAAGGGTTGGGTCTGTCGGGCTGAGACTTGAAGCGAGTGGATCCAACCTGGACTGGCTA
GGGCCTCTCGGGGCTTTGGTCGGACTCGGAAGGAACTACTCGTGGATTGGCCCAGCTATG
CTCGCAAGGGCAGTTCGGCAGGCAATTAACAATCAACTTAGAACTGGTACGGACAAGGGG
G
>Locus_122556.0_Transcript_3/0_Confidence_11_Length_780|BlastHit|gnl|BL_ORD_ID|3 large-nuclear-rRNA|gi|166407160|gb|EU272576.1| Nanomia bijuga voucher Yale Peabody Museum No. 35043 28S large subunit ribosomal RNA gene, partial sequence|0
TCAAATGTCGTATAATGGGGGTCGTGACGCAGCCTTTGGCGTGAGCCTGGGTGAAACGGC
CTCTAGTGAAGATCTTGGTGGTAGTAGCAAATATTCAAATGAGAACTTTGAAGACCGAAG
TGGAGAAAGGTTCCATGTGAACAGCAGTTGGACATGGGTTAGTCGATCCTAAGAGATAGG
GAAATTCCGTTTCAAAGTGTCCAATCTTGGACCATCGATCGAAAGGGAATCGGGTTAAAA
TTCCCGAACCAGAACGTGGATATTGTACCCCTCCGGGGTTTACATGTGCGGCAACGCAAC
TGAACTCGGAGACGTCGGCAGGAGCCCTGGGAAGAGTTCTCTTTTCTTGTTAACGGCCTG
ACACCATGGAATCTGATTGCCAGGAGATATGGTTTGATGGCCGGTAAAGCACCACACTTC
ATGTGGTGTCCGGTGCGCTCCTGAAGGCCCTTGAAAATCCGAGGGAAAGAGTGATTTTCA
CGTCTGTTCGTACTCATAACCGCAGCAGGTCTCCAAGGTGAGCAGCCTCTGGTCGATAGA
ACAATGTAGGTAAGGGAAGTCGGCAAAATAGATCCGTAACTTCGGGAAAAGGATTGGCTC
TAAGGGTTGGGTCTGTCGGGCTGAGACTTGAAGCGAGTGGATCCAACCTGGACTGGCTAG
GGCCTCTCGGGGCTTTGGTCGGACTCGGAAGGAACTACTCGTGGATTGGCCCAGCTATGC
TCGCAAGGGCAGTTCGGCAGGCAATTAACAATCAACTTAGAACTGGTACGGACAAGGGGG
>Locus_122556.0_Transcript_5/0_Confidence_8_Length_550|BlastHit|gnl|BL_ORD_ID|3 large-nuclear-rRNA|gi|166407160|gb|EU272576.1| Nanomia bijuga voucher Yale Peabody Museum No. 35043 28S large subunit ribosomal RNA gene, partial sequence|0
CACAAGTGATATCTGGAAACAGGACGTGGATATTGTACCCCTCCGGGGTTTACATGTGCG
GCAACGCAACTGAACTCGGAGACGTCGGCAGGAGCCCTGGGAAGAGTTCTCTTTTCTTGT
TAACGGCCTGACACCATGGAATCTGATTGCCAGGAGATATGGTTTGATGGCCGGTAAAGC
ACCACACTTCATGTGGTGTCCGGTGCGCTCCTGAAGGCCCTTGAAAATCCGAGGGAAAGA
GTGATTTTCACGTCTGTTCGTACTCATAACCGCAGCAGGTCTCCAAGGTGAGCAGCCTCT
GGTCGATAGAACAATGTAGGTAAGGGAAGTCGGCAAAATAGATCCGTAACTTCGGGAAAA
GGATTGGCTCTAAGGGTTGGGTCTGTCGGGCTGAGACTTGAAGCGAGTGGATCCAACCTG
GACTGGCTAGGGCCTCTCGGGGCTTTGGTCGGACTCGGAAGGAACTACTCGTGGATTGGC
CCAGCTATGCTCGCAAGGGCAGTTCGGCAGGCAATTAACAATCAACTTAGAACTGGTACG
GACAAGGGGG
>Locus_123499.2_Transcript_1/0_Confidence_1_Length_356|BlastHit|gnl|BL_ORD_ID|2 small-nuclear-rRNA|gi|60545004|gb|AY937338.1| Nanomia bijuga small subunit ribosomal RNA gene, partial sequence|0
CGCCTTGTTACGACTTTTACTTCCTCTAAATGATCAAGTTTGAGCAACTTTTCGGCACCA
TCACTTCCGTTAGGCCGCGATTGTGCCAATCCGAAGATCTCACTAAACCATTCAATCGGT
AGTAGCGACGGGCGGTGTGTACAAAGGGCAGGGACGTAATCAACGCGAGCTGATGACTCG
CATTTACTAGGAATTCCTCGTTCATGATCAATAATTGCAATGATCAATCCCCATCACGTC
GGACTTTCAAAAGATTACCCAAACCTTTCGGTTAAGGTTAAGACTCGCTGAATCCGACAG
TGTAGCGCGCGTGCGGCCCAGAACATCTAAGGGCATCACAGACCTGTTATTGCCTT
>Locus_123568.2_Transcript_1/0_Confidence_5_Length_435|BlastHit|gnl|BL_ORD_ID|2 small-nuclear-rRNA|gi|60545004|gb|AY937338.1| Nanomia bijuga small subunit ribosomal RNA gene, partial sequence|9.78814e-114
CAAAGATTAAGCCATGCATGTCTCAGTATAAGTCATTTTACGGCGAAACTGCGAATGGCT
CATTAAAACAGTTATAGTTTATTTGGTGGTCAATCGTTATAAGGATAACTGTGGTAATTC
TAGAGCTAATACTTGCATAAAAACCCGACTCACGAAGGGTTGTATTTATTAGATACAGAA
CCAATGGCATCTGCCTTTTGGATGATTCATAATAAACGAACGGAGCGTATGGCTTGAGCC
GACGCTGTACCATTCAAGTTTCTGACCTATCAGCTTTCGACGGTAGGGTATTGGCCTACC
GTGGCATTGACGGGTAACGGAGAATTAGGGTTCGATTCCGGAGAGGGAGCCTGAGAAACG
GCTACCACATCTAAGGAAGGCAGCAGGCTCGAAAATTACCCAATCCCAATTCGGGGAGGT
AGTGACAAGAAATAA
>Locus_123568.2_Transcript_2/0_Confidence_9_Length_500|BlastHit|gnl|BL_ORD_ID|2 small-nuclear-rRNA|gi|60545004|gb|AY937338.1| Nanomia bijuga small subunit ribosomal RNA gene, partial sequence|0
ACCAATCGCAGTTCGTGTACCTGGTTGATCCTGCCAGTAGTCATATGCTTGTCTCAAAGA
TTAAGCCATGCATGTCTAAGTATAAGCACTTGTACTGTGAAACTGCGAATGGCTCATTAA
ATCAGTTATCGTTTATTTGATTGTACTTTACTACATGGATACCTGTGGTAATTCTAGAGC
TAATACATGCGAAAAATCCCGACTTCTGGAAGGGATGTATTTATTAGATTAAAAACCAAT
GCGAGTCTTCGGGCTCGTTTTCTTGGTGATTCATGATAACTTTTCGAATCGCATGGCCTA
GCGCCGGCGATATTTCATTCAAATTTCTGCCCTATCAACTGTCGATGGTAAGGTAGTGGC
TTACCATGGTTATAACGGGTGACGGAGAATTAGGGTTCGATTCCGGAGAGGGAGCCTGAG
AAACGGCTACCACATCTAAGGAAGGCAGCAGGCTCGAAAATTACCCAATCCCAATTCGGG
GAGGTAGTGACAAGAAATAA
>Locus_123746.4_Transcript_1/0_Confidence_0_Length_308|BlastHit|gnl|BL_ORD_ID|3 large-nuclear-rRNA|gi|166407160|gb|EU272576.1| Nanomia bijuga voucher Yale Peabody Museum No. 35043 28S large subunit ribosomal RNA gene, partial sequence|3.8835e-151
GTGGTGGTGGTGGTGGTGGAGCAGTAATGCAAAAGTGAAATACCACTACTCTTATAGTTT
TTTTACTTATTCGATTGAGCGGAAGCGAGCTTCACGGCTCATTTTCTAGAATTAAGGCCC
CGTTGGCGGGTCGATCCGTGTCGAAGACACTGTCAGGTTGGGAGTTTGGCTGGGGCGGCA
CATCTGTCAAATGATAACGCAGGTGTCCTAAGGTGAGCTCAATGAGAACGGAAATCTCAT
GTAGAACAAAAGGGTAAAAGCTCACTTGATTTTGATTTTCAGTATGAATACAAACCGTGA
AAGCGTGG
>Locus_124071.0_Transcript_1/0_Confidence_0_Length_1762|BlastHit|gnl|BL_ORD_ID|2 small-nuclear-rRNA|gi|60545004|gb|AY937338.1| Nanomia bijuga small subunit ribosomal RNA gene, partial sequence|0
GCTTGGAAGCTCTTGTGGTGTTTGGTCATAGCACTTAAATAGTACCAAATATGCATAGAC
AGAGCTTTGTAATCTATATAAACCGAGTAGCTAACTAATCAATGACAGAGAGGTAAATTA
ATATATATATATATATATATAACCCTCTTTCCCAATCAGTTTACTCTTTTTTTTTTAATT
AGAGCTAATAAACAATAACTGGTGGTTCTCCGGGTTCCTAATGATAAAAGTAGCGGAACC
AATATAACAGCAGTCAGGAAAGCTTCACAATCGGATAAGCCGGATGGGAAATATTAAAAT
AGTGTTGTCTAATAATGGTGCCAGCAGACGCGGTGAAACCAGGTACACTACTATTAATGT
TAAGACTAGGAACACGACTTACTAATAGTTAATTATTTATATAAATGAAAAAGGTGAGCT
TTATATGCCCGGTAGAATGTAACGCATAAAGTTTCTACTGCTTATTTTTCTTTCATAAGA
TATATAGTTTAAACGTATAAAGTTAGGACAGAAAACAGGATTAGAGACCCTGGTATCCCT
TGCCGGGAATATTAAATTAACTATAATATGAAAATAAATACCTGCTCGAGTGTGTCTTAA
AAAAAGGGCCAAAAGGAAATGACTTGGCCGTGTTAGTTAACTAAATGGGGGGTTTATCAT
TCTTTTTAATTTACGGTGATCCGCGAAGCACCTAACCCCTATCTTGAATACTAAATTTTA
AGAAAATAATTTCTAAAAAAGTACAGGTGTTGCAAGGTCCTCTAGAACTGTCTTGAAGAT
AGGTCTTCCATCTTTAAAAATATAGTTAATTTATATTTAAAGAAAAAGATAAAGTGAGAT
TATTTTTGCCTTTATGTTAGGGGATTGATGGTAAAACAATGTACCACTTCTAAAAGGGTT
TAAACATACTGCAAGCTTGAAATAAGGCAGTTGTGTGAACTCCAAAGTAAATAATTAATT
AGAACGGGTTATTGAATTAGTGCATAATGGGTACAAATCGCTCGTCGCCTCCTGGGAACT
TAGCTAAAACCTAAGGATCGGGAGTAAGTCGAAACATAGTATTGGTACGGGGAGGTAGTG
ACAAGAAATAACGATACGGGGTCTTAATAGGTCTCGCAATTGGAATGAGTACAATTTAAA
TCCTTTAACGAGGATCAATTGGAGGGCAAGTCTGGTGCCAGCAGCCGCGGTAATTCCAGC
TCCAATAGCGTATATTAAAGTTGTTGCAGTTAAAAAGCTCGTAGTTGGATTTCGGAGTGG
GCCAGTTGGTCCGCCGCAAGGTGTGTTACTGACTGGTTTGCTCTTCTTCGCAAAGACTGC
GTGTGCTCTTTGTTGAGTGTGCGTAGGATTTACGACGTTTACTTTGAAAAAATTAGAGTG
TTCAAAGCAGGCTATTGCTTGAATACATGAGCATGGAATAATGGAATAGGACTTTGGTCC
CATTTTGTTGGTTTCTAGGACCGAAGTAATGATTAAGAGGGACAATTGGGGGCATCCGTA
TTTCGTTGTCAGAGGTGAAATTCTTGGATTTACGAAAGACGAACAACTGCGAAAGCACTT
GCCAAGAGTGTTTTCATTAATCAAGAACGAAAGTTAGAGGATCGAAGACGATCAGATACC
GTCCTAGTTCTAACCATAAACGATGTCGACTAGGGATCAGCGGGCGTTATCGTACGACCC
CGTTGGCACCTTACGGGAAACCAAAGTTTCTGGATTCCGGGGGAAGTATAGTCGCAAGGC
CGAAACTTAAAGGAATTGACGG
>Locus_361776.0_Transcript_1/0_Confidence_0_Length_338|BlastHit|gnl|BL_ORD_ID|3 large-nuclear-rRNA|gi|166407160|gb|EU272576.1| Nanomia bijuga voucher Yale Peabody Museum No. 35043 28S large subunit ribosomal RNA gene, partial sequence|3.81253e-52
GGTAAGGGAAGTCGGCAAAATAGAACCGTAACTTCGGGAAATGGTTTGGCTCTAAAGATT
GGATGTATGGGGCCTTTTTTGAACGCTAGATTGATTTCTTATTGCGAGGCGCAAGCTGAG
TGATTCGTTATCGATCGAAACTGGATAAGAAGGTTAGCTTTTGCGCCCTGCATCATTAAC
AATTAATTTAGAACTGAAGCTAACAAGGGGAATCCGACTGTTTAATAAAAACATAGCTTT
GTGATGGCGTGAAAACGTGTTGACACAAAGTGATTTCTGCCCAGTGCTCTGAATGTCAAA
ATGGAGAAATTCAACCAAGCGCGGGTAAACGGCAGGAG
