# Supplementary material for: Agalma: an automated phylogenomics workflow
Source: BMC Bioinformatics. 2013 Nov 19;14:330. doi: 10.1186/1471-2105-14-330 (PMC3840672; doi:10.1186/1471-2105-14-330)
Supplement: Additional file 1 — HTML report for assembly of the sample data sets. The HTML report for the assembly of the test data sets from raw reads. The tabular report (index.html) provides an overview across the five assemblies for the ingroup taxa, and includes links (in the Catalog ID column) to detailed reports for the assembly of each species. Fasta files for the annotated transcripts have been removed from the report to reduce file size. [file 1471-2105-14-330-S1.zip › tabular/SRX288432/10.fastqc.1/fastqc_data.txt]

##FastQC	0.10.1
>>Basic Statistics	pass
#Measure	Value	
Filename	SRX288432.random100k.1.fastq	
File type	Conventional base calls	
Encoding	Sanger / Illumina 1.9	
Total Sequences	100000	
Filtered Sequences	0	
Sequence length	100	
%GC	39	
>>END_MODULE
>>Per base sequence quality	pass
#Base	Mean	Median	Lower Quartile	Upper Quartile	10th Percentile	90th Percentile
1	31.85611	31.0	31.0	34.0	30.0	34.0
2	32.08529	33.0	31.0	34.0	30.0	34.0
3	32.14028	34.0	31.0	34.0	30.0	34.0
4	35.82016	37.0	35.0	37.0	35.0	37.0
5	35.63672	37.0	35.0	37.0	33.0	37.0
6	30.4684	37.0	33.0	37.0	2.0	37.0
7	32.76988	37.0	33.0	37.0	17.0	37.0
8	34.6359	37.0	33.0	37.0	32.0	37.0
9	36.70793	38.0	35.0	39.0	32.0	39.0
10-14	37.198984	39.2	37.2	39.4	33.0	39.4
15-19	38.180186	40.0	37.4	41.0	33.0	41.0
20-24	38.030834	40.0	37.0	41.0	33.0	41.0
25-29	37.779118	40.0	37.0	41.0	32.4	41.0
30-34	37.43338	39.2	36.6	40.6	31.6	41.0
35-39	37.070552	39.0	36.0	40.0	31.0	41.0
40-44	36.937592	39.0	36.0	40.0	30.6	41.0
45-49	36.614948	39.0	35.0	40.0	30.0	41.0
50-54	36.398438000000006	38.8	35.0	40.0	30.0	41.0
55-59	35.911864	38.0	34.4	40.0	28.8	41.0
60-64	35.115868	37.4	33.6	39.8	27.6	41.0
65-69	34.197354	36.0	32.8	39.0	26.2	40.4
70-74	33.199786	35.0	32.0	37.8	25.8	39.8
75-79	32.302383999999996	34.6	31.2	36.2	25.4	39.0
80-84	30.431618000000004	34.4	28.8	35.4	17.8	37.6
85-89	31.15873	34.0	30.8	35.0	23.6	36.2
90-94	30.632412000000006	34.0	31.0	35.0	21.0	35.8
95-99	29.61769	34.0	30.2	35.0	7.4	35.0
100	28.13502	33.0	29.0	35.0	2.0	35.0
>>END_MODULE
>>Per sequence quality scores	pass
#Quality	Count
2	3.0
3	1.0
4	0.0
5	2.0
6	9.0
7	13.0
8	24.0
9	50.0
10	66.0
11	97.0
12	118.0
13	166.0
14	198.0
15	228.0
16	253.0
17	259.0
18	294.0
19	366.0
20	375.0
21	419.0
22	444.0
23	572.0
24	708.0
25	899.0
26	1032.0
27	1369.0
28	1741.0
29	2281.0
30	2960.0
31	3447.0
32	4331.0
33	5607.0
34	7468.0
35	10874.0
36	15768.0
37	19918.0
38	14953.0
39	2683.0
40	4.0
>>END_MODULE
>>Per base sequence content	fail
#Base	G	A	T	C
1	24.800472656993218	18.217322077687985	10.176144841329448	46.806060423989344
2	19.786	21.239	39.538000000000004	19.436999999999998
3	19.106	24.198	28.033	28.663
4	23.285	28.797	23.076	24.842
5	23.57	32.580999999999996	25.029	18.82
6	19.332163756461128	37.4751268676926	27.01133861605303	16.181370759793243
7	16.582	25.358999999999998	41.095	16.964000000000002
8	15.97	26.917	36.953	20.16
9	18.742	24.598	36.982	19.678
10-14	19.314799999999998	32.003	29.545199999999998	19.137
15-19	19.7078	30.970399999999998	30.007	19.314799999999998
20-24	19.8796	30.852	29.859799999999996	19.4086
25-29	19.8218	31.1662	29.676599999999997	19.3354
30-34	19.887	31.014599999999998	29.436400000000003	19.662
35-39	19.8928	30.945800000000002	29.5748	19.5866
40-44	19.968599371987438	30.633212664253286	29.8359967199344	19.562191243824874
45-49	20.0658	30.677799999999998	29.8446	19.4118
50-54	20.134042948944877	30.83567838492447	29.796455522021486	19.23382314410917
55-59	19.81195285420846	30.90337432822447	29.45631934013492	19.82835347743214
60-64	20.189961519692158	30.272442179537435	30.041640333122665	19.495955967647742
65-69	20.286846310618834	30.27586606905352	29.579450747916454	19.857836872411195
70-74	20.14224455182566	30.720783065058082	29.599547185509937	19.53742519760632
75-79	20.210640421280843	30.655061310122623	29.363858727717457	19.77043954087908
80-84	20.720599623630243	30.228149087363526	29.13535267611737	19.915898612888856
85-89	19.985038025019303	30.758260090331923	29.80753459456648	19.449167290082293
90-94	20.02364737798193	30.551332015588862	29.530813613847524	19.894206992581687
95-99	19.838576722075054	30.863898648270123	29.862706180822883	19.43481844883194
100	19.784395687913758	30.18660373207464	29.795595911918237	20.233404668093364
>>END_MODULE
>>Per base GC content	fail
#Base	%GC
1	71.60653308098257
2	39.223
3	47.769
4	48.126999999999995
5	42.39
6	35.51353451625437
7	33.546
8	36.13
9	38.42
10-14	38.451800000000006
15-19	39.022600000000004
20-24	39.2882
25-29	39.157199999999996
30-34	39.549
35-39	39.4794
40-44	39.530790615812315
45-49	39.4776
50-54	39.36786609305405
55-59	39.6403063316406
60-64	39.6859174873399
65-69	40.144683183030025
70-74	39.67966974943199
75-79	39.981079962159924
80-84	40.6364982365191
85-89	39.43420531510159
90-94	39.91785437056362
95-99	39.273395170906994
100	40.01780035600712
>>END_MODULE
>>Per sequence GC content	pass
#GC Content	Count
0	24.0
1	20.0
2	13.5
3	12.5
4	10.0
5	6.5
6	4.5
7	4.5
8	9.0
9	13.0
10	13.0
11	11.0
12	11.5
13	14.5
14	22.5
15	29.0
16	33.5
17	55.5
18	82.5
19	97.0
20	145.0
21	202.0
22	258.0
23	340.0
24	478.0
25	648.5
26	835.0
27	1076.5
28	1359.0
29	1652.5
30	1979.5
31	2421.0
32	2869.0
33	3374.5
34	3954.5
35	4417.0
36	4684.0
37	4824.0
38	5045.0
39	5377.0
40	5439.5
41	5290.0
42	5329.5
43	5007.0
44	4556.5
45	4013.0
46	3345.5
47	3104.0
48	2949.5
49	2519.0
50	2052.0
51	1794.5
52	1649.5
53	1562.0
54	1215.0
55	834.0
56	703.5
57	543.0
58	342.5
59	256.0
60	199.5
61	142.5
62	113.5
63	96.5
64	82.5
65	78.0
66	78.0
67	65.0
68	47.0
69	52.0
70	49.0
71	27.0
72	17.0
73	15.0
74	9.5
75	3.0
76	1.5
77	1.5
78	0.0
79	0.0
80	0.0
81	0.0
82	0.0
83	0.0
84	0.5
85	0.5
86	0.0
87	0.0
88	0.0
89	0.0
90	0.0
91	0.0
92	0.0
93	0.0
94	0.0
95	0.0
96	0.0
97	0.0
98	0.0
99	0.0
100	0.0
>>END_MODULE
>>Per base N content	warn
#Base	N-Count
1	0.13899999999999998
2	0.0
3	0.0
4	0.0
5	0.0
6	15.068999999999999
7	0.0
8	0.0
9	0.0
10-14	0.0
15-19	0.0
20-24	0.0
25-29	0.0
30-34	0.0
35-39	0.0
40-44	0.0020
45-49	0.0
50-54	0.0022
55-59	0.0038000000000000004
60-64	7.999999999999999E-4
65-69	0.0022
70-74	0.0031999999999999997
75-79	1.9999999999999998E-4
80-84	0.3108
85-89	0.013200000000000002
90-94	0.0312
95-99	0.0392
100	0.0020
>>END_MODULE
>>Sequence Length Distribution	pass
#Length	Count
100	100000.0
>>END_MODULE
>>Sequence Duplication Levels	pass
#Total Duplicate Percentage	18.106
#Duplication Level	Relative count
1	100.0
2	1.991598896134027
3	0.6752631450411507
4	0.3626639314235475
5	0.23078613817862115
6	0.15263633477422034
7	0.11356143307201993
8	0.08669743815175715
9	0.08303416611717586
10++	0.4444770068625296
>>END_MODULE
>>Overrepresented sequences	warn
#Sequence	Count	Percentage	Possible Source
CTTACCAGGTCCAGACATAGTAAGGATTGACAGGTTGAGAGCCCTTTCTT	205	0.20500000000000002	No Hit
CCCCAATTGTCCCTCTTAATCATTACTTCGGTCCTAGAAACCAACAAAAT	154	0.154	No Hit
CCTGCCAGTAGTCATATGCTTGTCTCAAAGATTAAGCCATGCATGTCTAA	151	0.151	No Hit
CTGCCAGTAGTCATATGCTTGTCTCAAAGATTAAGCCATGCATGTCTAAG	121	0.121	No Hit
CTCCAATTGATCCTCGTTAAAGGATTTAAATTGTACTCATTCCAATTGCG	119	0.11900000000000001	No Hit
AAACTTACCAGGTCCAGACATAGTAAGGATTGACAGGTTGAGAGCCCTTT	117	0.117	No Hit
CAGAAATTTGAATGAAATATCGCCGGCGCTAGGCCATGCGATTCGAAAAG	114	0.11399999999999999	No Hit
CCTCGTTCATGATCAATAATTGCAATGATCAATCCCCATCACGTCGGACT	111	0.11100000000000002	No Hit
>>END_MODULE
>>Kmer Content	warn
#Sequence	Count	Obs/Exp Overall	Obs/Exp Max	Max Obs/Exp Position
GGTGG	10875	2.4035335	5.445648	60-64
CCACC	9265	2.030805	5.2186327	1
CCCCC	5395	1.8059336	9.723084	1
CTTCC	11015	1.6672887	5.982301	1
GGTCC	7355	1.640504	6.2593975	8
CTGGT	10425	1.5636108	5.570717	1
CTCCA	10235	1.5085813	9.264429	1
CCTCC	6445	1.4507457	5.1448593	1
CCAGG	6330	1.3748422	5.38255	5
CCCCG	4095	1.364512	6.98136	1
CCCCA	6085	1.3337775	10.854756	1
CCTGC	5850	1.3108028	8.749016	1
CTCGT	8615	1.2980598	7.1029463	1
CTTCG	8480	1.2777188	5.022285	1
CCCAA	8745	1.2551486	6.014256	1
CCCTC	5505	1.2391552	6.9669967	1
CTGCC	5510	1.2346194	5.334766	1
CTGCA	8075	1.1847768	5.4494476	1
CCAAT	12110	1.168793	5.653443	3
CCCGT	4880	1.0934559	6.081633	1
CCTCG	4745	1.0632067	7.041891	1
CTCCT	6990	1.0580435	6.054378	1
CTCGC	4695	1.0520031	7.148586	1
CTCCC	4640	1.0444468	6.431074	1
GTCGG	4635	1.0290998	5.286176	1
CGGCC	3085	1.0232736	5.68595	1
GCGCG	3060	1.0103486	5.950946	2
CTCTG	6585	0.99219084	5.739754	1
CTGGG	4325	0.9602711	5.180453	1
CCCGC	2875	0.9579907	5.394687	1
CCCGG	2830	0.9386918	6.633608	1
CCCCT	3630	0.8170995	5.037674	1
CTCCG	3185	0.7136593	6.8285003	1
>>END_MODULE
