# Supplementary material for: Agalma: an automated phylogenomics workflow
Source: BMC Bioinformatics. 2013 Nov 19;14:330. doi: 10.1186/1471-2105-14-330 (PMC3840672; doi:10.1186/1471-2105-14-330)
Supplement: Additional file 1 — HTML report for assembly of the sample data sets. The HTML report for the assembly of the test data sets from raw reads. The tabular report (index.html) provides an overview across the five assemblies for the ingroup taxa, and includes links (in the Catalog ID column) to detailed reports for the assembly of each species. Fasta files for the annotated transcripts have been removed from the report to reduce file size. [file 1471-2105-14-330-S1.zip › tabular/SRX288432/10.fastqc.2/fastqc_data.txt]

##FastQC	0.10.1
>>Basic Statistics	pass
#Measure	Value	
Filename	SRX288432.random100k.2.fastq	
File type	Conventional base calls	
Encoding	Sanger / Illumina 1.9	
Total Sequences	100000	
Filtered Sequences	0	
Sequence length	100	
%GC	39	
>>END_MODULE
>>Per base sequence quality	pass
#Base	Mean	Median	Lower Quartile	Upper Quartile	10th Percentile	90th Percentile
1	31.16223	31.0	31.0	34.0	28.0	34.0
2	31.13047	31.0	31.0	34.0	27.0	34.0
3	31.26164	31.0	31.0	34.0	27.0	34.0
4	34.75111	37.0	35.0	37.0	32.0	37.0
5	34.63983	37.0	35.0	37.0	30.0	37.0
6	34.52315	37.0	35.0	37.0	30.0	37.0
7	34.61745	37.0	35.0	37.0	30.0	37.0
8	34.58454	37.0	35.0	37.0	30.0	37.0
9	36.02128	39.0	35.0	39.0	30.0	39.0
10-14	36.225734	39.2	35.2	39.4	30.2	39.4
15-19	36.95285199999999	39.8	36.0	41.0	30.6	41.0
20-24	36.930342	39.0	36.0	41.0	30.2	41.0
25-29	36.88916	39.0	36.0	41.0	30.2	41.0
30-34	36.513738000000004	39.0	36.0	40.6	30.0	41.0
35-39	36.218498000000004	39.0	35.0	40.0	29.2	41.0
40-44	36.014745999999995	39.0	35.0	40.0	28.2	41.0
45-49	35.646944000000005	38.0	34.6	40.0	27.0	41.0
50-54	35.04403599999999	37.8	33.8	39.6	26.4	40.6
55-59	35.309894	38.0	34.0	40.0	26.8	41.0
60-64	34.783344	37.6	34.0	40.0	26.0	41.0
65-69	33.99738000000001	36.4	33.0	39.4	25.4	41.0
70-74	33.077764	35.4	32.2	38.6	23.8	40.2
75-79	32.288692000000005	35.0	32.0	36.8	23.0	39.2
80-84	31.547598	35.0	31.0	36.0	21.4	38.0
85-89	30.773379999999996	34.4	31.0	35.0	19.4	36.6
90-94	29.924701999999996	34.0	30.4	35.0	10.8	36.0
95-99	28.803832	34.0	29.2	35.0	2.0	35.0
100	26.98612	33.0	25.0	34.0	2.0	35.0
>>END_MODULE
>>Per sequence quality scores	pass
#Quality	Count
2	368.0
3	89.0
4	86.0
5	72.0
6	90.0
7	114.0
8	152.0
9	180.0
10	213.0
11	242.0
12	289.0
13	271.0
14	341.0
15	334.0
16	363.0
17	338.0
18	418.0
19	458.0
20	485.0
21	566.0
22	632.0
23	815.0
24	973.0
25	1129.0
26	1282.0
27	1558.0
28	1844.0
29	2223.0
30	2649.0
31	3187.0
32	3915.0
33	4770.0
34	6134.0
35	8663.0
36	13152.0
37	19267.0
38	17857.0
39	4454.0
40	27.0
>>END_MODULE
>>Per base sequence content	fail
#Base	G	A	T	C
1	24.740000000000002	16.416	9.771	49.073
2	19.35	19.219	41.467	19.964000000000002
3	18.808188081880818	22.679226792267922	28.05328053280533	30.459304593045932
4	23.089000000000002	27.383999999999997	23.266000000000002	26.261000000000003
5	23.637236372363724	31.13131131311313	25.878258782587828	19.353193531935318
6	19.65719657196572	35.62135621356213	28.06228062280623	16.659166591665915
7	16.481	24.421	41.959	17.139
8	15.924	25.974999999999998	37.714	20.387
9	18.297	23.865	38.035000000000004	19.803
10-14	19.1694	30.8784	30.476	19.4762
15-19	19.392	29.9454	31.075599999999998	19.587
20-24	19.651953735167233	29.798136366454596	30.93715686882364	19.612753029554533
25-29	19.546590931818635	30.214804296085923	30.78781575631513	19.450789015780316
30-34	19.666435997231968	30.10856130273563	30.44556534678416	19.779437353248237
35-39	19.488155905247243	29.975039800318402	30.61424491395931	19.922559380475043
40-44	19.628478513914054	29.747918991675963	30.78512314049256	19.838479353917414
45-49	19.768476758674623	29.830817631446838	30.78663101283418	19.614074597044358
50-54	19.76375338509478	29.767033476937353	31.073870068361913	19.39534306960595
55-59	19.534503242116717	29.977679196451074	30.485297470708943	20.002520090723266
60-64	19.881957875241753	29.27512695228514	31.128360310485586	19.714554861987516
65-69	19.938959511676092	29.176633413067304	30.71204569636557	20.172361378891033
70-74	19.75795806366451	29.747637981103846	30.718645749165997	19.77575820606565
75-79	19.883236263560434	29.55674581586611	30.58877884092291	19.971239079650548
80-84	19.96735810677019	29.292498964939966	30.84978928777869	19.89035364051115
85-89	19.624545732737843	29.86233476872121	30.73876807318678	19.774351425354165
90-94	19.725873420962103	29.60411049865197	30.524132579181902	20.14588350120403
95-99	19.571478285913145	29.829719318877274	30.912123648494592	19.686678746714986
100	19.729	28.981	30.767	20.523
>>END_MODULE
>>Per base GC content	fail
#Base	%GC
1	73.81299999999999
2	39.314
3	49.26749267492675
4	49.35
5	42.99042990429904
6	36.316363163631635
7	33.62
8	36.311
9	38.1
10-14	38.6456
15-19	38.979
20-24	39.264706764721765
25-29	38.99737994759895
30-34	39.445873350480205
35-39	39.41071528572229
40-44	39.46695786783147
45-49	39.38255135571898
50-54	39.15909645470073
55-59	39.53702333283998
60-64	39.596512737229276
65-69	40.11132089056713
70-74	39.53371626973016
75-79	39.85447534321098
80-84	39.85771174728134
85-89	39.398897158092005
90-94	39.87175692216613
95-99	39.258157032628134
100	40.251999999999995
>>END_MODULE
>>Per sequence GC content	pass
#GC Content	Count
0	20.0
1	14.0
2	10.0
3	12.0
4	10.5
5	8.0
6	7.5
7	11.0
8	12.5
9	10.0
10	13.5
11	17.5
12	21.5
13	23.5
14	28.5
15	37.5
16	46.0
17	58.0
18	84.0
19	118.0
20	179.0
21	246.0
22	301.5
23	369.5
24	473.5
25	666.0
26	886.0
27	1087.5
28	1356.5
29	1659.0
30	2033.5
31	2468.0
32	2892.5
33	3356.5
34	3892.5
35	4408.0
36	4595.0
37	4632.5
38	4870.5
39	5232.5
40	5371.5
41	5333.5
42	5286.5
43	4898.5
44	4445.0
45	3892.5
46	3314.5
47	3090.0
48	2952.5
49	2569.5
50	2161.0
51	1910.5
52	1686.0
53	1636.5
54	1308.5
55	877.0
56	750.5
57	585.0
58	376.5
59	264.0
60	201.5
61	155.5
62	123.0
63	103.5
64	101.5
65	94.0
66	76.5
67	55.0
68	42.5
69	41.0
70	38.0
71	37.5
72	24.5
73	9.5
74	6.0
75	5.5
76	4.0
77	3.5
78	3.0
79	1.0
80	0.5
81	1.5
82	1.5
83	0.0
84	0.0
85	0.0
86	0.0
87	0.0
88	0.0
89	0.0
90	0.5
91	0.5
92	0.0
93	0.0
94	0.0
95	0.0
96	0.0
97	0.0
98	0.0
99	0.0
100	0.0
>>END_MODULE
>>Per base N content	pass
#Base	N-Count
1	0.0
2	0.0
3	0.0010
4	0.0
5	0.0010
6	0.0010
7	0.0
8	0.0
9	0.0
10-14	0.0
15-19	0.0
20-24	0.0018
25-29	0.0020
30-34	0.0012000000000000001
35-39	7.999999999999999E-4
40-44	3.9999999999999996E-4
45-49	0.0014
50-54	0.0028
55-59	0.0036
60-64	0.0018
65-69	7.999999999999999E-4
70-74	7.999999999999999E-4
75-79	0.0031999999999999997
80-84	0.0058
85-89	0.0038000000000000004
90-94	0.0024000000000000002
95-99	3.9999999999999996E-4
100	0.0
>>END_MODULE
>>Sequence Length Distribution	pass
#Length	Count
100	100000.0
>>END_MODULE
>>Sequence Duplication Levels	pass
#Total Duplicate Percentage	18.181
#Duplication Level	Relative count
1	100.0
2	1.8162040601816205
3	0.6147716300614772
4	0.3031080800303108
5	0.19922023001992203
6	0.1283320500128332
7	0.12955426001295542
8	0.09411017000941102
9	0.057443870005744385
10++	0.46688422004668845
>>END_MODULE
>>Overrepresented sequences	warn
#Sequence	Count	Percentage	Possible Source
CTCCAATTGATCCTCGTTAAAGGATTTAAATTGTACTCATTCCAATTGCG	229	0.22899999999999998	No Hit
CTTACCAGGTCCAGACATAGTAAGGATTGACAGGTTGAGAGCCCTTTCTT	224	0.22399999999999998	No Hit
CCTGCCAGTAGTCATATGCTTGTCTCAAAGATTAAGCCATGCATGTCTAA	197	0.197	No Hit
CCCCAATTGTCCCTCTTAATCATTACTTCGGTCCTAGAAACCAACAAAAT	181	0.181	No Hit
CTCGCTGAATCCGACAGTGTAGCGCGCGTGCGGCCCAGAACATCTAAGGG	134	0.134	No Hit
CAGAAATTTGAATGAAATATCGCCGGCGCTAGGCCATGCGATTCGAAAAG	131	0.131	No Hit
AAACTTACCAGGTCCAGACATAGTAAGGATTGACAGGTTGAGAGCCCTTT	129	0.129	No Hit
CCTCGTTCATGATCAATAATTGCAATGATCAATCCCCATCACGTCGGACT	127	0.127	No Hit
CTGCCAGTAGTCATATGCTTGTCTCAAAGATTAAGCCATGCATGTCTAAG	121	0.121	No Hit
CGGCCTTGCGACTATACTTCCCCCGGAATCCAGAAACTTTGGTTTCCCGT	107	0.107	No Hit
>>END_MODULE
>>Kmer Content	warn
#Sequence	Count	Obs/Exp Overall	Obs/Exp Max	Max Obs/Exp Position
GGTGG	11575	2.5908194	5.758634	60-64
CTTCC	12400	1.6552429	6.471361	1
CCCCC	5145	1.6061713	12.43709	1
GGTCC	7350	1.5711117	5.540484	8
CTCCA	10695	1.5038173	11.810997	1
CTGGT	10390	1.4522856	6.3737397	1
CCTCC	6945	1.4177364	5.0951953	1
CCCCG	4415	1.4103776	9.660052	1
TCCAA	13915	1.3476855	5.764495	2
CCAGG	5830	1.3126909	5.403786	5
CTGGA	8725	1.2846245	5.088356	1
CCCCA	5965	1.2826493	11.662997	1
CCCTC	6280	1.2819848	7.3488393	1
CGCCG	3885	1.2699715	5.648585	1
CCAAT	12995	1.2585821	7.159129	3
CTTGT	14075	1.2571973	5.0590763	1
CCTGC	5985	1.2502176	7.219185	1
CTCGT	9075	1.2396096	6.031986	1
CCCAA	8275	1.2256219	5.687386	1
AATTG	18785	1.217395	5.661427	5
CTGCC	5780	1.207395	5.11359	1
CAATT	19035	1.2055216	5.5021815	4
CCTGG	5425	1.15963	5.5404835	1
CTTGG	8235	1.1510656	5.3002677	1
CCCGT	5460	1.1405494	6.5173197	1
GCGCG	3315	1.1088803	6.2618113	2
CTCCC	5270	1.0758058	7.5448084	1
CCTCG	5075	1.0601261	5.6149216	1
CGGCC	3120	1.0198998	5.1778693	1
CTCGC	4865	1.0162588	8.322117	1
GTCCC	4795	1.0016363	5.013323	9
CTCTG	7320	0.99988335	5.1140747	1
CTCCT	7460	0.99581546	7.9450374	1
CCCAC	4545	0.9773078	5.470255	1
CCCGG	2875	0.93981147	6.2762046	1
CTCCG	4055	0.84705645	8.322117	1
CCCTG	3930	0.82094485	5.314122	1
CCCCT	3895	0.79511636	7.15287	1
CGCGG	2030	0.6790428	5.1378965	1
CGGGC	1820	0.608797	6.101252	1
>>END_MODULE
