# Supplementary material for: Agalma: an automated phylogenomics workflow
Source: BMC Bioinformatics. 2013 Nov 19;14:330. doi: 10.1186/1471-2105-14-330 (PMC3840672; doi:10.1186/1471-2105-14-330)
Supplement: Additional file 1 — HTML report for assembly of the sample data sets. The HTML report for the assembly of the test data sets from raw reads. The tabular report (index.html) provides an overview across the five assemblies for the ingroup taxa, and includes links (in the Catalog ID column) to detailed reports for the assembly of each species. Fasta files for the annotated transcripts have been removed from the report to reduce file size. [file 1471-2105-14-330-S1.zip › tabular/SRX288432/56.assembly_20235317_trinity.rrna.fa]

>Locus_66322.0_Transcript_1/0_Confidence_0_Length_340|BlastHit|gnl|BL_ORD_ID|3 large-nuclear-rRNA|gi|166407160|gb|EU272576.1| Nanomia bijuga voucher Yale Peabody Museum No. 35043 28S large subunit ribosomal RNA gene, partial sequence|1.22338e-136
ATGAAACCATATGACCGCCAACAACCTAAGCACATAGTGTGCATTCTTGCCTCCGACAGC
CGGATGAAGTTCAAACGCACTGCATGCAGTCCGCTATGGTCACACCAGACCGAGGAAACA
GAAGCCAGCCCGTGAGGGCATGTGCTGCGACACCTCTATCGAATCCGAGCTAGCACACCA
CAAGCTATAACACTGACCGAAGCCAGCCACCTTCTTGCGAGGCGTATCACCCGGTTCCAA
TACCTGTTGACGCACACCGCCGGGAAATGCGACAACCAGAACTAAGTGACGAACGCCAAC
GGTCCATTCGGATCCGTACGACGTCCGTACTCAACACCGA
>Locus_137648.0_Transcript_1/0_Confidence_2_Length_709|BlastHit|gnl|BL_ORD_ID|9 large-mito-rRNA|gi|60544939|gb|AY935285.1| Praya dubia 16S ribosomal RNA gene, partial sequence; mitochondrial|1.67179e-88
AAAAAAGTAGAAATAAAATATTTGATTAAATTTTGGTTAAGGAACTCGACAAAATAAATG
CCTGTCGACTGTTTACCAAAAACATAGCCATTAGAAAAAATAATGGTGTAACCTGCCCAG
TGTAATATAAACGGCCGCGGTATTCTGACCGTGATAATGTAGCATAATAATTCGTTACTT
AATTAGTAAATAGTATGAATGGTTAAACGAACTTTCCATTGTCTTCGATTAAGAATTATG
AAATTAAGATAATAGTTAAGACGCTATTTAAAACTGAAAGACGAAAAGACCCTATAGAGC
TTAACTATAAATAAATTTTTATTGGTAGTTTAGTTGGGGCGACTACCTTTTATTAAAAAC
AAAGGTAAATAATATAATATAATAAATTACTGTATAATTTAATAATTTAACAGTTATAAT
AATAGATATAATGACCGGTTGTAAAACAATAAATTAATAAAAGCTACCTTAGGGATAACA
GAACAATTATTATTAAGAGATCTTATCAAATTAATAGTTTGCCACCTCTATGTTGAATTG
AGATATCCTATAAGAGCAGTATCTTATGAAGGTAGGTCTGTTCGACCTTTAAAATCTCAC
ATGATTTGAGTTCATTCCGTCGCAAGACAGGAAGGTTTCTATCTTCAGTATAATTTTTTT
TTTAGTACGCAAGGAACAAAATAAAAAAAAATAATTTAATAATTATTAC
>Locus_170365.1_Transcript_1/0_Confidence_5_Length_979|BlastHit|gnl|BL_ORD_ID|3 large-nuclear-rRNA|gi|166407160|gb|EU272576.1| Nanomia bijuga voucher Yale Peabody Museum No. 35043 28S large subunit ribosomal RNA gene, partial sequence|0
TTCTAGCCTGGATTCTGGCTTAGAGGCGTTCAGCCATAATCCTACAGATGGTAGCTTCGC
ACCATTGCCTTTTCAGGCAAGTGCAAATGCCAAATGTCTGATCCAACGGTTCCTCTCGTA
CTGAGTTGGATTACTATTGGGACAACACTTCATCAGTAGGGTAAAACTAACCTGTCTCAC
GACGGTCTAAACCCAGCTCACGTTCCCTATTAGTGGGTGAACAATCCAACACTTGGCGAA
TTCTGCTTCGCAATGATAGGAAGAGCCGACATCGAAGGATCAAAAAGCAACGTCGCTATG
AACGCTTGGCTGCCACAAGCCAGTTATCCCTGTGGTAACTTTTCTGACACCTCTAGCTTA
AAACTCCTAAAGACTAAAGGATCGATAGGCCACGCTTTCACGGTTTGTATTCATACTGAA
AATCAAAATCAAGTGAGCTTTTACCCTTTTGTTCTACATGAGATTTCCGTTCTCATTGAG
CTCACCTTAGGACACCTGCGTTATCATTTGACAGATGTGCCGCCCCAGCCAAACTCCCAA
CCTGACAGTGTCTTCGACGAATAGGAGACTTTATGAGGAGACGTTCGATGCTCTAGTCTG
CAATACTATAATTCGCGACGAGTGCGAGATAATCTGAAAAACTAAACTGGAAGAAGGATA
AAAATTCTGGAAGCCCGTATCGGGAAAGAATTAATTACCCGTGGTTGCAATTATAAGTTT
GTTATTTATTATTAATTCTATTGTTATCTTGCCGTAAACAGAAAATGAAAATTGTTTTAA
ACATTTTAAATGTCCATCTCGGTCCCAACATCAATTCACGGCCTTGTACAACGTAACCGC
GTATATTTAATACTTCTTAATTCTATTCGTTTGCCGTGACTGTATTCATATATTAATTAT
TAATTGTCAATTTTTTTCATGTTTCATTAATTGTCAACAAAAATTGTTTAAAAAATTTTA
AATGTCAAAAATTGTTTAA
>Locus_170365.1_Transcript_2/0_Confidence_2_Length_629|BlastHit|gnl|BL_ORD_ID|3 large-nuclear-rRNA|gi|166407160|gb|EU272576.1| Nanomia bijuga voucher Yale Peabody Museum No. 35043 28S large subunit ribosomal RNA gene, partial sequence|0
TTCTAGCCTGGATTCTGGCTTAGAGGCGTTCAGCCATAATCCTACAGATGGTAGCTTCGC
ACCATTGCCTTTTCAGGCAAGTGCAAATGCCAAATGTCTGATCCAACGGTTCCTCTCGTA
CTGAGTTGGATTACTATTGGGACAACACTTCATCAGTAGGGTAAAACTAACCTGTCTCAC
GACGGTCTAAACCCAGCTCACGTTCCCTATTAGTGGGTGAACAATCCAACACTTGGCGAA
TTCTGCTTCGCAATGATAGGAAGAGCCGACATCGAAGGATCAAAAAGCAACGTCGCTATG
AACGCTTGGCTGCCACAAGCCAGTTATCCCTGTGGTAACTTTTCTGACACCTCTAGCTTA
AAACTCCTAAAGACTAAAGGATCGATAGGCCACGCTTTCACGGTTTGTATTCATACTGAA
AATCAAAATCAAGTGAGCTTTTACCCTTTTGTTCTACATGAGATTTCCGTTCTCATTGAG
CTCACCTTAGGACACCTGCGTTATCATTTGACAGATGTGCCGCCCCAGCCAAACTCCCAA
CCTGACAGTGTCTTCGACACGGATCGACCCGCCAACGGGGCCTTAATTCTAGAAAATGAG
CCGTGAAGCTCGCTTCCGCTCAATCGAAT
>Locus_172309.1_Transcript_1/0_Confidence_5_Length_424|BlastHit|gnl|BL_ORD_ID|3 large-nuclear-rRNA|gi|166407160|gb|EU272576.1| Nanomia bijuga voucher Yale Peabody Museum No. 35043 28S large subunit ribosomal RNA gene, partial sequence|0
GAACACACGAGACAGGGAAACACGGACCAAGGAGTCTAACATGTGTGCGAGTCTTAGGGT
GATTGAAACCCGCAGGCACAATGAAAGTAAAGGCTCTTCTGAGCTGAGGTGAGATCTCTT
TGGCTTCGGTTGAAGAGCGCATCATCGACCGACCTATTCTAATCCTAGAAAGGTTTGAGT
AAGAGCACATCTGTTGGGACCCGAAAGATGGTGAACTATGCCTGAGTAGGGCGAAGCCAG
GGGAAACCCTGGTGGAGGCTCGTAGCGGTTCTGACGTGCAAATCGATCGTCAAACTTGGG
TATAGGGGCGAAAGACTAATCGAACCATCTAGTAGCTGGTTCCCTCCGAAGTTTCCCTTA
GGATAGCTGGAACTCGGAACAGTTTTATCAGGTAAAGCGAATGATTAGAGGACTTAGGGT
TAGT
>Locus_176178.0_Transcript_1/0_Confidence_8_Length_565|BlastHit|gnl|BL_ORD_ID|3 large-nuclear-rRNA|gi|166407160|gb|EU272576.1| Nanomia bijuga voucher Yale Peabody Museum No. 35043 28S large subunit ribosomal RNA gene, partial sequence|0
AGCGAATGATTAGAGGTCTTAGGGTTGAAACAACCTTAACCTATTCTCAAACTTTAAATT
GGTAAGAAGCCCGACTTGCTCGACTGAAGTAGGGCACAGAATGAGAGTTCTTAGTGGGCC
ATTTTTGGTAAGCAGAACTGGCGATGCGGGATGAACCGAACGCTGAGTTAAGGCGCCTAA
ATCGACGCTCATCAGACCCCACAAAAGGTGTTGGTTGATCCAGACAGCAGGACGGTGGCC
ATGGAAGTCGGAATCCGCTAAGGAGTGTGTAACAACACACCTGCCGAATCAACTAGCCCT
GAAAATGGATGGCGCTCAAGCGTCGTGCCTATACTCAGCCGTCAGAGTAAATAGCGAAGC
TCTGACGAGTAGGAGGGCGTGGGGGTCGTGACGCAGCCTTTGGCGTGAGCCTGGGTGAAA
CGGCCTCTAGTGAAGATCTTGGTGGTAGTAGCAAATATTCAAATGAGAACTTTGAAGACC
GAAGTGGAGAAAGGTTCCATGTGAACAGCAGTTGGACATGGGTTAGTCGATCCTAAGAGA
TAGGGGTGGAGATCTGGAATTAATC
>Locus_176255.0_Transcript_1/0_Confidence_2_Length_314|BlastHit|gnl|BL_ORD_ID|3 large-nuclear-rRNA|gi|166407160|gb|EU272576.1| Nanomia bijuga voucher Yale Peabody Museum No. 35043 28S large subunit ribosomal RNA gene, partial sequence|2.05024e-74
TTTCTGTTACTGTTACTGTTACTGAAACAGATCAGACAAGACTACCCGCTGAATTTAAGC
ATATTAATAAGCGGAGGAAAAGAAACTAACAAGGATTCCCCTAGTAACGGCGAGTGAAGC
GGGATCAGCTCAAACTTAAAATCTGCGTTGCTTGCAACGCCGAATTGTAGTCTAGAGATT
CGTTTTCAAGGCGAATGCGCAGTACTTAAGTTGCTTGGAACGGCACATCGTAGAGGGTGA
CAATCCCGTACGTGGTACTGTGCATCGTTCACGATGCGTTTTCTATGAGTCGGGCTGCAT
TACCAAGCAACCCG
>Locus_176255.0_Transcript_2/0_Confidence_7_Length_401|BlastHit|gnl|BL_ORD_ID|3 large-nuclear-rRNA|gi|166407160|gb|EU272576.1| Nanomia bijuga voucher Yale Peabody Museum No. 35043 28S large subunit ribosomal RNA gene, partial sequence|2.7421e-49
TTTCTGTTACTGTTACTGTTACTGAAACAGATCAGACAAGACTACCCGCTGAATTTAAGC
ATATTAATAAGCGGAGGAAAAGAAACTAACCAGGATTCCCTTAGTAATGGCGAACGAACA
GGGACCAGCTCAAATTTGAAATCTCGGTCGCTTGCGTCCGCGAATTGTAGTTTCCAGAAA
CGTTATCCCCACGAGGACGGCCGGTCTAAGTTGCTTGGAACAGCATATCAGAGAGGGTGA
GAATCCCGTTTTTGGCCGGACGTTCCGTGGCACGAGGCGTTTTCGAAGAGTCGGGTTGTT
TGGGATTGCAGCCCAAAATGCGTGGTATACCCCACGTAAAGCTAAATATTGGCACGAGAC
CGATAGCGAACAAGTACCATGAGGGAAAGATGAAAAGCACT
>Locus_184670.0_Transcript_2/0_Confidence_6_Length_705|BlastHit|gnl|BL_ORD_ID|3 large-nuclear-rRNA|gi|166407160|gb|EU272576.1| Nanomia bijuga voucher Yale Peabody Museum No. 35043 28S large subunit ribosomal RNA gene, partial sequence|0
AGCGAAAGGGAATCCGGTCAATATTCCGGAGCGTAGCCGCCGAGACCGTGGTCGGGTTTT
ACCCGTCCAAGCGCGGTAACGCGAGCGATCTGGGGGACGTCGTCGTCAGGCCGGGGAAGA
GTTCTCTTTTCTTTGTAAGGTCGCAGGCAGCCTGGAAGGGGTTCGCCCCGAGAGAGGGTG
CAACAGCGATGTTTCCGCAAAGCTCTGCGGCTCTCGCAGAGTCCCGAGTCCTGTCGCCGG
CCCTTGAAAACCCCAGGGAGGCACTTCGGTGGAATCTGGCGCTACGTCGTACCCATATCC
GCAGCAGGTCTCCGAGGTGAACAGCCTCTGGTCGATAGAACAATGTAGGTAAGGGAAGTC
GGCAAAATAGATCCGTAACTTCGGGAAAAGGATTGGCTCTAAGGGTTGGGTCTGTCGGGC
TGAGACTTGAAGCGAGTGGATCCAACCTGGACTGGCTTTGGCCTCTCGGGGCTATGGTCG
GACTGGGAAGGAACTAGTCGTGGATTGGCCCAGCTATGCTCGCAAGGGCAGTTCGGCAGG
CAATTAACAATCAACTTAGAACTGGTACGGACAAGGGGAATCCGACTGTTTAATTAAAAC
AAAGCATTGCGATGGCCGGAAACGGTGTTGACGCAATGTGATTTCTGCCCAGTGCTCTGA
ATGTCAAAGTGAAGAAATTCAACCAAGCGCGGGTAAACGGCGGGG
>Locus_184862.2_Transcript_1/0_Confidence_4_Length_407|BlastHit|gnl|BL_ORD_ID|2 small-nuclear-rRNA|gi|60545004|gb|AY937338.1| Nanomia bijuga small subunit ribosomal RNA gene, partial sequence|0
GGGCATCACAGACCTGTTATTGCCTTCCTGACTTTGGTTAAACACCAACAGGAAGGCAAT
AACAGGTCTGTGATGCCCTTAGATGTTCTGGGCCGCACGCGCGCTACACTGTCGGATTCA
GCGAGTCTTAACCTTAACCGAAAGGTTTGGGTAATCTTTTGAAAGTCCGACGTGATGGGG
ATTGATCATTGCAATTATTGATCATGAACGAGGAATTCCTAGTAAATGCGAGTCATCAGC
TCGCGTTGATTACGTCCCTGCCCTTTGTACACACCGCCCGTCGCTACTACCGATTGAATG
GTTTAGTGAGATCTTCGGATTGGCACCGTCGCGGCCTCACGGAAGTGATGGTGCCGAAAA
GTTGCTCAAACTTGATCATTTAGAGGAAGTAAAAGTCGTAACAAGGG
>Locus_184862.2_Transcript_2/0_Confidence_2_Length_393|BlastHit|gnl|BL_ORD_ID|2 small-nuclear-rRNA|gi|60545004|gb|AY937338.1| Nanomia bijuga small subunit ribosomal RNA gene, partial sequence|0
GGGCATCACAGACCTGTTATTGCCTTCCTGACTTTGGTTAAACACCAACAGGTCTGTGAT
GCCCTTAGATGTTCTGGGCCGCACGCGCGCTACACTGTCGGATTCAGCGAGTCTTAACCT
TAACCGAAAGGTTTGGGTAATCTTTTGAAAGTCCGACGTGATGGGGATTGATCATTGCAA
TTATTGATCATGAACGAGGAATTCCTAGTAAATGCGAGTCATCAGCTCGCGTTGATTACG
TCCCTGCCCTTTGTACACACCGCCCGTCGCTACTACCGATTGAATGGTTTAGTGAGATCT
TCGGATTGGCACCGTCGCGGCCTCACGGAAGTGATGGTGCCGAAAAGTTGCTCAAACTTG
ATCATTTAGAGGAAGTAAAAGTCGTAACAAGGG
>Locus_185286.4_Transcript_1/0_Confidence_7_Length_605|BlastHit|gnl|BL_ORD_ID|2 small-nuclear-rRNA|gi|60545004|gb|AY937338.1| Nanomia bijuga small subunit ribosomal RNA gene, partial sequence|0
GCTCTAGTATTGTTGGCTCTTCGTTTGGAGTCTGAATTGTCGGTGTTACAGGATACACAA
CAACTGGACTCATTTGAACTTCCTTAGATTCACTATGGAATGTTTCTTCCTCCAAATGTG
TTGGAACTTCTTCTATAGTTGGTGCACAAGTAGTTGGAGTACAAATGGTTGGTGTGCAGG
TAGCAGGCTCGAAAATTACCCAATCCCGACTCGGGGAGGTAGTGACAAGAAATAACGATA
CGGGGTCTTAATAGGTCTCGCAATTGGAATGAGTACAATTTAAATCCTTTAACGAGGATC
AATTGGAGGGCAAGTCTGGTGCCAGCAGCCGCGGTAATTCCAGCTCCAATAGCGTATATT
AAAGTTGTTGCAGTTAAAAAGCTCGTAGTTGGATTTCGGAGTGGGCCAGTTGGTCCGCCG
CAAGGTGTGTTACTGACTGGTTTGCTCTTCTTCGCAAAGACTGCGTGTGCTCTTTGTTGA
GTGTGCGTAGGATTTACGACGTTTACTTTGAAAAAATTAGAGTGTTCAAAGCAGGCTATT
GCTTGAATACATGAGCATGGAATAATGGAATAGGACTTTGGTCCCATTTTGTTGGTTTCT
AGGAC
>Locus_185286.4_Transcript_2/0_Confidence_4_Length_368|BlastHit|gnl|BL_ORD_ID|2 small-nuclear-rRNA|gi|60545004|gb|AY937338.1| Nanomia bijuga small subunit ribosomal RNA gene, partial sequence|1.26457e-171
TGCTTGTCTCAAAGATTAAGCCATGCATGTCTAAGTATAAGCACTTGTACTGTGAAACTG
CGAATGGCTCATTAAATCAGTTATCGTTTATTTGATTGTACTTTACTACATGGATACCTG
TGGTAATTCTAGAGCTAATACATGCGAAAAATCCCAACTTCTGGAAGGGATGTATTTATT
AGATTAAAAACCAATGCGAATCTTCGGGTTCGTTTTCTTGGTGATTCATGATAACTTTTC
GAATCGCATGGCCTAGCGCCGGCGATATTTCATTCAAATTTCTGCCCTATCAACTGTCGA
TGGTAAGGTAGTGGCTTACCATGGTTATAACGGGGACAGCTATAATCGAGTTGAATTTAT
CCTCCAAT
>Locus_185286.4_Transcript_5/0_Confidence_12_Length_825|BlastHit|gnl|BL_ORD_ID|2 small-nuclear-rRNA|gi|60545004|gb|AY937338.1| Nanomia bijuga small subunit ribosomal RNA gene, partial sequence|0
TGCTTGTCTCAAAGATTAAGCCATGCATGTCTAAGTATAAGCACTTGTACTGTGAAACTG
CGAATGGCTCATTAAATCAGTTATCGTTTATTTGATTGTACTTTACTACATGGATACCTG
TGGTAATTCTAGAGCTAATACATGCGAAAAATCCCAACTTCTGGAAGGGATGTATTTATT
AGATTAAAAACCAATGCGAATCTTCGGGTTCGTTTTCTTGGTGATTCATGATAACTTTTC
GAATCGCATGGCCTAGCGCCGGCGATATTTCATTCAAATTTCTGCCCTATCAACTGTCGA
TGGTAAGGTAGTGGCTTACCATGGTTATAACGGGTGACGGAGAATTAGGGTTCGATTCCG
GAGAGGGAGCCTGAGAAACGGCTACCACATCTAAGGAAGGCAGCAGGCTCGAAAATTACC
CAATCCCGACTCGGGGAGGTAGTGACAAGAAATAACGATACGGGGTCTTAATAGGTCTCG
CAATTGGAATGAGTACAATTTAAATCCTTTAACGAGGATCAATTGGAGGGCAAGTCTGGT
GCCAGCAGCCGCGGTAATTCCAGCTCCAATAGCGTATATTAAAGTTGTTGCAGTTAAAAA
GCTCGTAGTTGGATTTCGGAGTGGGCCAGTTGGTCCGCCGCAAGGTGTGTTACTGACTGG
TTTGCTCTTCTTCGCAAAGACTGCGTGTGCTCTTTGTTGAGTGTGCGTAGGATTTACGAC
GTTTACTTTGAAAAAATTAGAGTGTTCAAAGCAGGCTATTGCTTGAATACATGAGCATGG
AATAATGGAATAGGACTTTGGTCCCATTTTGTTGGTTTCTAGGAC
>Locus_345966.0_Transcript_1/0_Confidence_0_Length_364|BlastHit|gnl|BL_ORD_ID|3 large-nuclear-rRNA|gi|166407160|gb|EU272576.1| Nanomia bijuga voucher Yale Peabody Museum No. 35043 28S large subunit ribosomal RNA gene, partial sequence|9.8723e-158
CATCGAAGCGCGGGTAAACGGCGGGAGTAACTATGACTCTCTTAAGGTAGCCAAATGCCT
CGTCATCTAATTAGTGACGCGCATGAATGGATTAACGAGATTCCCACTGTCCCTATCTAC
TATCTAGCGAAACCACAGCCAAGGGAACGGGCTTGGCAAAATCAGCGGGGAAAGAAGACC
CTGTTGAGCTTGACTCTAGTCTGACTTTGTGAAAAGACATAGGAGGTGTAGAATAGGTGG
GAGCAGTAATGCAAAAGTGAAATACCACTACTCTTATAGTTTTTTTACTTATTCGATTGA
GCTCGGGGTGCCAAGGGAAGATATTTCAAGGAGAGAAAGATGCTCTTTGAGTAGGAAATG
AATG
>Locus_429358.0_Transcript_1/0_Confidence_0_Length_486|BlastHit|gnl|BL_ORD_ID|2 small-nuclear-rRNA|gi|60545004|gb|AY937338.1| Nanomia bijuga small subunit ribosomal RNA gene, partial sequence|3.36968e-44
CCGTCAATTCCTTTAAGTTTCAGCTTTGCAACCATACTCCCCCCGGAACCCAAAGACTCT
CGGTTTCCCGGGTCGGGCGCTTGACGGGTCATGGAAGTAACGCCGCCAAATTCCCGGTTG
GCATCGTTTACGGTCGCGACTACCGGGGTATCTAATCCCGTTCGATCCCGCGACTTTCGT
TCTTGATCAATGGAAACATCCTTGGCAGATGCTTTCGCTCTCGAGGGTCTGTCTAGGGTC
CAAGAATTTCACCTCTCGCCAAGACATACCTCTGCCCCCGTCCGTCCCTCTTGATCATTA
CCTGCCTCCGTGAGACCAACAGAAGCGGAAGCCGGTCCTCTTCCATTATTCCATGCGCTA
CCGTTCGAGCGACGTAGAGCCTGCTTTGAGCACTCCGATTTGTTCAAGGTAAACGGGCCA
CGTTTAAAAAACAGGCATCCAGTTAAGGACACCCGCCCAAACGCGACGGAGGGCTGCACG
AGCAAG
>Locus_890958.0_Transcript_1/0_Confidence_0_Length_415|BlastHit|gnl|BL_ORD_ID|11 large-mito-rRNA|gb|EU237491.1|:1419-3163 Hydra oligactis mitochondrion, complete genome|7.68013e-70
CTTATTCAATTTTAAAATAAGAATAAGATAATACAAATTCTCATAAAAAAAGGAAAACTT
ATAAAAATCAACTAGAAAAATTAATAGAAATTATTGTACTTAACTAAATCAAGTAGAAAT
TATAAATATAAATAATCTTTCTTAAGAAACTCGGCAAAATAAATATCGACTGTTTACCAA
AAACATAGCTAAGAATAAAATTCAAAGTGAAACCTGCCCAGTGGTTTTTTAAATAAAATA
TTAATTTAATTTTAATAAAACTAAACGGACGCAGTATCTTGACTGTGATAATGTAGCATA
ATCATTTGCCATTTAATTAGTGGATAGTATGAAAGGTTAAACGAATATTTCACTGTCTTA
AGAAAAAAAAATATGAAATTGGAATAATAGTAAAGATACTATTTTAAATTGTAAG
