# Supplementary material for: Agalma: an automated phylogenomics workflow
Source: BMC Bioinformatics. 2013 Nov 19;14:330. doi: 10.1186/1471-2105-14-330 (PMC3840672; doi:10.1186/1471-2105-14-330)
Supplement: Additional file 1 — HTML report for assembly of the sample data sets. The HTML report for the assembly of the test data sets from raw reads. The tabular report (index.html) provides an overview across the five assemblies for the ingroup taxa, and includes links (in the Catalog ID column) to detailed reports for the assembly of each species. Fasta files for the annotated transcripts have been removed from the report to reduce file size. [file 1471-2105-14-330-S1.zip › tabular/SRX288430/9.fastqc.1/fastqc_data.txt]

##FastQC	0.10.1
>>Basic Statistics	pass
#Measure	Value	
Filename	SRX288430.random100k.1.fastq	
File type	Conventional base calls	
Encoding	Sanger / Illumina 1.9	
Total Sequences	100000	
Filtered Sequences	0	
Sequence length	100	
%GC	36	
>>END_MODULE
>>Per base sequence quality	pass
#Base	Mean	Median	Lower Quartile	Upper Quartile	10th Percentile	90th Percentile
1	31.05067	33.0	30.0	34.0	27.0	34.0
2	31.51124	34.0	31.0	34.0	29.0	34.0
3	27.06829	34.0	30.0	34.0	2.0	34.0
4	31.51456	34.0	31.0	34.0	29.0	34.0
5	34.38799	37.0	35.0	37.0	30.0	37.0
6	34.39428	37.0	35.0	37.0	30.0	37.0
7	34.41665	37.0	35.0	37.0	30.0	37.0
8	34.37333	37.0	35.0	37.0	30.0	37.0
9	34.37721	37.0	35.0	37.0	30.0	37.0
10-14	35.842259999999996	39.0	35.0	39.0	30.0	39.0
15-19	35.808108000000004	40.0	34.6	41.0	23.8	41.0
20-24	36.855230000000006	40.0	36.8	41.0	30.0	41.0
25-29	36.575559999999996	40.0	36.0	41.0	30.0	41.0
30-34	35.30652	40.0	34.6	41.0	24.2	41.0
35-39	36.036352	40.0	35.0	41.0	30.0	41.0
40-44	35.823443999999995	40.0	35.0	41.0	29.0	41.0
45-49	35.716184	40.0	34.8	41.0	29.0	41.0
50-54	35.398104000000004	40.0	33.8	41.0	28.0	41.0
55-59	34.930716000000004	39.0	33.0	41.0	26.8	41.0
60-64	34.333656	38.2	33.0	40.8	25.6	41.0
65-69	32.955818	37.0	31.8	40.0	19.2	41.0
70-74	32.398252	35.8	31.4	39.0	10.6	41.0
75-79	31.339146	35.0	31.2	37.4	2.0	39.4
80-84	30.249268000000008	35.0	30.8	36.4	2.0	38.4
85-89	28.541182000000003	35.0	28.0	35.4	2.0	36.8
90-94	28.731294000000002	35.0	30.0	35.0	2.0	36.0
95-99	28.301048	35.0	29.8	35.0	2.0	36.0
100	27.29128	34.0	27.0	35.0	2.0	35.0
>>END_MODULE
>>Per sequence quality scores	pass
#Quality	Count
2	2283.0
3	375.0
4	322.0
5	266.0
6	187.0
7	267.0
8	258.0
9	243.0
10	259.0
11	277.0
12	283.0
13	340.0
14	389.0
15	448.0
16	490.0
17	563.0
18	640.0
19	827.0
20	999.0
21	1175.0
22	1236.0
23	1560.0
24	1396.0
25	452.0
26	558.0
27	819.0
28	2560.0
29	1169.0
30	1643.0
31	1346.0
32	1794.0
33	2443.0
34	3758.0
35	5459.0
36	7776.0
37	17012.0
38	27036.0
39	11008.0
40	84.0
>>END_MODULE
>>Per base sequence content	fail
#Base	G	A	T	C
1	22.069331305165825	19.666553249404558	11.898805115785681	46.36531032964394
2	16.29732594651893	25.102502050041004	47.08494169883398	11.515230304606092
3	15.500274024829034	29.566087640288796	32.55653251364167	22.377105821240498
4	19.62	35.643	25.775	18.962
5	19.35019350193502	37.40137401374014	27.717277172771727	15.531155311553116
6	14.968149681496815	39.937399373993735	30.071300713007133	15.023150231502317
7	13.436403092092764	19.91459743792314	49.009470284108524	17.639529185875578
8	14.548	26.706999999999997	36.464	22.281000000000002
9	17.211000000000002	24.948	38.245000000000005	19.596
10-14	16.975143204582547	34.06369003808122	31.42380556177798	17.53736119555826
15-19	18.648412751698334	31.906712159036115	31.36532040991962	18.079554679345936
20-24	17.864315777681757	32.971057980059854	31.42113559620401	17.74349064605438
25-29	17.9435362852398	32.821585065727604	31.163688749274694	18.071189899757897
30-34	17.93783880414408	32.78973114735126	31.15809792279347	18.11433212571119
35-39	17.839452331034042	33.11320679224749	30.881599795144275	18.16574108157419
40-44	17.97934719526106	33.00646400768477	30.998419019792273	18.0157697772619
45-49	18.19755388888444	32.56745615649989	31.072855050306963	18.16213490430871
50-54	17.988771149136426	32.53865669969427	31.21128327437453	18.261288876794776
55-59	18.28367017849926	32.17268133020163	31.183953072420046	18.359695418879067
60-64	18.17696225728107	32.12332302373874	31.347902804396448	18.35181191458374
65-69	18.612957593999763	32.19858359612396	31.033351513386943	18.155107296489337
70-74	18.29109213569468	32.174868154645196	31.284561889289915	18.24947782037021
75-79	18.223368123757368	32.140271149284125	31.377188736383527	18.25917199057498
80-84	18.004620415837426	32.103889350041506	31.48583372503525	18.40565650908582
85-89	18.425138799650735	31.797887938845783	31.36995667144434	18.407016590059143
90-94	18.153068184773193	31.972651678965274	31.294944601247	18.579335535014533
95-99	18.137827565513103	32.01000200040008	31.51750350070014	18.33466693338668
100	18.88179744708095	31.751430514985397	30.89612260413749	18.470649433796165
>>END_MODULE
>>Per base GC content	fail
#Base	%GC
1	68.43464163480975
2	27.81255625112502
3	37.87737984606953
4	38.582
5	34.88134881348813
6	29.991299912999132
7	31.075932277968338
8	36.829
9	36.807
10-14	34.512504400140806
15-19	36.72796743104427
20-24	35.607806423736136
25-29	36.0147261849977
30-34	36.05217092985527
35-39	36.00519341260823
40-44	35.995116972522965
45-49	36.35968879319315
50-54	36.250060025931205
55-59	36.64336559737833
60-64	36.52877417186481
65-69	36.7680648904891
70-74	36.540569956064886
75-79	36.482540114332345
80-84	36.41027692492324
85-89	36.83215538970988
90-94	36.732403719787726
95-99	36.472494498899785
100	37.35244688087712
>>END_MODULE
>>Per sequence GC content	pass
#GC Content	Count
0	106.0
1	86.5
2	61.0
3	48.0
4	45.0
5	47.5
6	45.0
7	40.0
8	32.0
9	37.0
10	72.5
11	86.5
12	78.0
13	110.5
14	168.5
15	207.5
16	236.5
17	270.5
18	371.0
19	571.0
20	767.0
21	883.0
22	1085.5
23	1405.0
24	1721.5
25	2070.5
26	2341.5
27	2673.5
28	3061.5
29	3250.0
30	3412.0
31	3668.5
32	3835.5
33	3940.0
34	4095.0
35	4086.0
36	4206.0
37	4380.0
38	4304.5
39	4268.0
40	4373.0
41	4243.5
42	3810.0
43	3370.0
44	3100.5
45	2917.0
46	2568.0
47	2184.5
48	1817.5
49	1577.0
50	1356.0
51	1147.0
52	988.5
53	791.5
54	654.0
55	546.0
56	415.0
57	330.0
58	274.5
59	213.0
60	182.0
61	157.0
62	124.5
63	94.0
64	94.0
65	90.0
66	71.5
67	72.0
68	73.5
69	58.0
70	44.5
71	32.5
72	19.5
73	13.0
74	13.5
75	10.5
76	11.0
77	10.0
78	3.5
79	2.5
80	5.0
81	6.0
82	3.5
83	2.0
84	2.5
85	2.0
86	2.0
87	1.5
88	0.0
89	0.0
90	0.0
91	0.0
92	0.0
93	0.0
94	0.0
95	0.0
96	0.0
97	0.0
98	0.0
99	0.0
100	0.0
>>END_MODULE
>>Per base N content	warn
#Base	N-Count
1	0.074
2	0.0020
3	16.066
4	0.0
5	0.0010
6	0.0010
7	0.0030
8	0.0
9	0.0
10-14	0.0031999999999999997
15-19	1.6978
20-24	0.0208
25-29	0.042
30-34	3.2258
35-39	0.0272
40-44	0.062
45-49	0.0536
50-54	0.043199999999999995
55-59	0.0332
60-64	0.0284
65-69	2.4572
70-74	0.0344
75-79	0.010799999999999999
80-84	0.009000000000000001
85-89	2.8816
90-94	0.015799999999999998
95-99	0.02
100	0.036000000000000004
>>END_MODULE
>>Sequence Length Distribution	pass
#Length	Count
100	100000.0
>>END_MODULE
>>Sequence Duplication Levels	pass
#Total Duplicate Percentage	17.532175321753225
#Duplication Level	Relative count
1	100.0
2	3.793032364460936
3	1.0537548352674404
4	0.4801920768307323
5	0.28738768234566553
6	0.15763881310099798
7	0.12368583797155226
8	0.07033116276813756
9	0.04607903767567633
10++	0.25585991972546596
>>END_MODULE
>>Overrepresented sequences	warn
#Sequence	Count	Percentage	Possible Source
AAAAAAAAAAAAAAAAAAAAAAAAAAAAAAAAAAAAAAAAAAAAAAAAAA	115	0.11499999999999999	No Hit
>>END_MODULE
>>Kmer Content	warn
#Sequence	Count	Obs/Exp Overall	Obs/Exp Max	Max Obs/Exp Position
AAAAA	110120	3.4894829	4.5599194	2
GGTGG	10020	3.3007112	4.1092167	25-29
TTTTT	89990	3.1262472	6.388804	2
CCACC	10505	3.0279527	5.7676644	1
CACCA	16365	2.7161548	5.996479	1
GGGGG	4355	2.5174193	5.2359996	95-96
CTTCT	19635	1.9829665	8.532426	1
CAACA	19085	1.8239632	5.5246115	1
CTGGT	9815	1.7902036	5.8800983	1
CTTTT	29525	1.7488263	10.206173	1
CTTCA	16945	1.6801157	6.7787123	1
CTGCT	9385	1.6632074	5.3192496	1
CTTTC	16100	1.6259619	7.971082	1
CTCCA	9000	1.5214853	8.926749	1
CTTGG	8105	1.4783089	8.718767	1
CTGGA	8085	1.447789	6.7682853	1
CCCAG	4875	1.4461974	5.1116266	1
GTTTT	23620	1.4399142	5.18433	1
CGAAG	8110	1.4258022	5.0814333	1
CTGGG	4170	1.3346759	6.0487156	1
CTTTG	12720	1.3221222	6.470636	1
CTTCG	7205	1.2768683	5.417754	1
CGCCA	4105	1.2177724	6.265865	1
GTCGA	6770	1.2123108	5.7729497	1
CTTGA	11840	1.2082291	6.4094462	1
CTCTT	11835	1.1952333	5.5573034	1
CTTGT	11270	1.1714085	5.488486	1
CTCGT	6200	1.0987625	8.865417	1
CTCTG	6165	1.0925597	5.0237355	1
CTCCT	6325	1.0891123	6.4125595	1
CTCCC	3680	1.0804076	5.385155	1
CGGAG	3265	1.0259734	6.462479	1
CTTTA	15805	0.91910356	5.3333287	1
CTCAA	9275	0.9028688	6.763402	1
CTCAT	8715	0.86410195	5.456036	1
CTCGG	2705	0.84121513	5.5313897	1
CTCGC	2715	0.8203697	5.710356	1
CTCAG	4570	0.7951361	5.31903	1
>>END_MODULE
