# Supplementary material for: Agalma: an automated phylogenomics workflow
Source: BMC Bioinformatics. 2013 Nov 19;14:330. doi: 10.1186/1471-2105-14-330 (PMC3840672; doi:10.1186/1471-2105-14-330)
Supplement: Additional file 1 — HTML report for assembly of the sample data sets. The HTML report for the assembly of the test data sets from raw reads. The tabular report (index.html) provides an overview across the five assemblies for the ingroup taxa, and includes links (in the Catalog ID column) to detailed reports for the assembly of each species. Fasta files for the annotated transcripts have been removed from the report to reduce file size. [file 1471-2105-14-330-S1.zip › tabular/SRX288430/9.fastqc.2/fastqc_data.txt]

##FastQC	0.10.1
>>Basic Statistics	pass
#Measure	Value	
Filename	SRX288430.random100k.2.fastq	
File type	Conventional base calls	
Encoding	Sanger / Illumina 1.9	
Total Sequences	100000	
Filtered Sequences	0	
Sequence length	100	
%GC	36	
>>END_MODULE
>>Per base sequence quality	pass
#Base	Mean	Median	Lower Quartile	Upper Quartile	10th Percentile	90th Percentile
1	31.77391	34.0	32.0	34.0	30.0	34.0
2	31.8966	34.0	32.0	34.0	30.0	34.0
3	31.91809	34.0	32.0	34.0	30.0	34.0
4	31.95692	34.0	32.0	34.0	30.0	34.0
5	35.02562	37.0	35.0	37.0	33.0	37.0
6	35.02269	37.0	35.0	37.0	33.0	37.0
7	35.04561	37.0	35.0	37.0	33.0	37.0
8	34.99631	37.0	35.0	37.0	33.0	37.0
9	34.98045	37.0	35.0	37.0	33.0	37.0
10-14	36.603852	39.0	38.0	39.0	33.0	39.0
15-19	37.933997999999995	41.0	38.4	41.0	33.0	41.0
20-24	37.835364	41.0	38.8	41.0	33.0	41.0
25-29	37.661276	40.6	38.0	41.0	32.4	41.0
30-34	37.423187999999996	40.0	38.0	41.0	32.0	41.0
35-39	37.168755999999995	40.0	38.0	41.0	31.0	41.0
40-44	36.699184	40.0	37.6	41.0	29.6	41.0
45-49	36.882094	40.0	38.0	41.0	30.0	41.0
50-54	36.439679999999996	39.8	37.0	40.8	30.0	41.0
55-59	36.304408	40.0	36.4	41.0	29.4	41.0
60-64	35.728396	39.2	35.2	41.0	28.2	41.0
65-69	34.862006	37.8	34.8	40.4	26.8	41.0
70-74	33.992036	36.6	34.0	39.4	25.8	41.0
75-79	33.012928	35.4	33.8	38.0	24.0	40.0
80-84	32.387868	35.0	34.0	36.6	23.8	39.0
85-89	31.641184	35.0	33.2	36.0	20.2	37.0
90-94	29.169818	33.6	29.6	34.6	6.0	35.8
95-99	29.177527999999995	34.0	30.4	35.0	2.0	35.0
100	28.06326	34.0	29.0	35.0	2.0	35.0
>>END_MODULE
>>Per sequence quality scores	pass
#Quality	Count
2	2195.0
3	304.0
4	225.0
5	210.0
6	183.0
7	150.0
8	165.0
9	186.0
10	198.0
11	201.0
12	186.0
13	226.0
14	244.0
15	236.0
16	246.0
17	278.0
18	327.0
19	338.0
20	342.0
21	363.0
22	399.0
23	438.0
24	521.0
25	575.0
26	668.0
27	748.0
28	902.0
29	1070.0
30	1293.0
31	1546.0
32	1943.0
33	2541.0
34	3316.0
35	5328.0
36	9900.0
37	21734.0
38	29976.0
39	10227.0
40	72.0
>>END_MODULE
>>Per base sequence content	fail
#Base	G	A	T	C
1	21.830802776610856	19.430274660425294	11.64156114345156	47.09736141951229
2	15.987278982318587	24.673973917913433	48.000840067205374	11.337907032562605
3	15.215260272876405	28.77005561557236	33.42635938062657	22.588324730924658
4	19.24153932314585	34.54276342107369	26.450116009280745	19.76558124649972
5	19.276120373241056	37.39311324245667	28.00608066887358	15.324685715428696
6	14.830148301483014	39.94839948399484	29.79029790297903	15.431154311543116
7	13.343266865337306	19.86939738794776	49.6259925198504	17.16134322686454
8	14.658586343453738	26.303052122084885	36.861474458978364	22.17688707548302
9	16.73866954678187	25.041001640065602	38.61554462178487	19.604784191367656
10-14	16.74230226906807	33.902217066511994	31.944158324749743	17.41132233967019
15-19	17.720308812352496	31.89827593103724	32.24108964358574	18.140325613024523
20-24	17.688064072201243	32.82600172822121	31.831674454330155	17.65425974524739
25-29	17.62181949111858	32.695031204992794	31.826492238758203	17.85665706513042
30-34	17.776395478146775	32.75123406910787	31.590569071868025	17.88180138087733
35-39	17.563786403300874	32.75952070945561	31.602895263695803	18.07379762354772
40-44	17.841178411784117	32.65392653926539	31.61571615716157	17.88917889178892
45-49	17.87708715027482	32.42313446568153	31.681881095438875	18.01789728860478
50-54	17.839231666356596	32.39432111657234	31.80918887668613	17.957258340384925
55-59	18.051657888999344	32.17846834539137	31.673410768827647	18.096462996781636
60-64	17.9164391534709	32.088061107544235	31.892649773686877	18.102849965297988
65-69	18.195891443874867	32.00301611461235	31.722805466607728	18.078286974905048
70-74	18.0770700038201	31.846027996727916	31.897629338362798	18.17927266108919
75-79	18.084034016816403	31.85256446154708	31.8831651959647	18.180236325671817
80-84	17.969590661989127	32.00980843157099	31.920204488997516	18.10039641744237
85-89	18.263947918437555	31.756552696580897	31.82415472464174	18.155344660339807
90-94	18.290092641482264	31.57190515048241	32.09951359221748	18.03848861581785
95-99	18.243436486872973	31.61506323012646	31.940463880927762	18.201036402072805
100	18.613	31.161	31.820999999999998	18.404999999999998
>>END_MODULE
>>Per base GC content	fail
#Base	%GC
1	68.92816419612315
2	27.325186014881194
3	37.80358500380107
4	39.00712056964557
5	34.600806088669756
6	30.261302613026132
7	30.504610092201844
8	36.83547341893676
9	36.34345373814953
10-14	34.15362460873826
15-19	35.860634425377015
20-24	35.34232381744864
25-29	35.478476556249
30-34	35.6581968590241
35-39	35.63758402684859
40-44	35.73035730357304
45-49	35.894984438879604
50-54	35.79649000674152
55-59	36.148120885780976
60-64	36.01928911876889
65-69	36.27417841877991
70-74	36.25634266490928
75-79	36.26427034248822
80-84	36.06998707943149
85-89	36.41929257877736
90-94	36.328581257300115
95-99	36.444472888945775
100	37.018
>>END_MODULE
>>Per sequence GC content	pass
#GC Content	Count
0	117.0
1	82.0
2	44.0
3	48.5
4	47.0
5	39.5
6	42.5
7	47.0
8	47.5
9	43.5
10	96.0
11	116.5
12	91.5
13	110.5
14	152.0
15	217.5
16	253.5
17	286.0
18	407.5
19	634.5
20	843.0
21	951.0
22	1179.0
23	1486.0
24	1827.5
25	2198.5
26	2360.0
27	2636.0
28	3011.0
29	3177.0
30	3391.0
31	3638.5
32	3810.5
33	3924.0
34	3951.5
35	3954.0
36	4185.0
37	4338.0
38	4240.0
39	4191.5
40	4196.5
41	4149.5
42	3831.0
43	3406.0
44	3090.0
45	2926.0
46	2656.0
47	2199.0
48	1817.0
49	1594.5
50	1393.5
51	1230.0
52	1094.5
53	862.0
54	648.0
55	524.0
56	406.5
57	317.0
58	269.0
59	213.5
60	177.0
61	145.0
62	125.0
63	92.0
64	68.5
65	65.0
66	63.0
67	55.5
68	54.0
69	46.5
70	28.0
71	18.5
72	12.5
73	7.0
74	7.0
75	7.0
76	4.5
77	4.5
78	5.5
79	7.5
80	5.5
81	3.5
82	4.5
83	3.5
84	2.5
85	1.0
86	0.0
87	0.5
88	1.0
89	0.5
90	0.0
91	0.5
92	0.5
93	0.0
94	0.5
95	0.5
96	0.0
97	0.0
98	0.0
99	0.0
100	0.0
>>END_MODULE
>>Per base N content	pass
#Base	N-Count
1	0.022000000000000002
2	0.0080
3	0.027999999999999997
4	0.0080
5	0.011000000000000001
6	0.0010
7	0.0020
8	0.0040
9	0.0040
10-14	0.0030
15-19	0.0040
20-24	0.012799999999999999
25-29	0.016
30-34	0.0056
35-39	0.0022
40-44	0.0010
45-49	0.0072
50-54	0.0226
55-59	0.0114
60-64	0.0058
65-69	0.0038000000000000004
70-74	0.0026
75-79	0.0024000000000000002
80-84	0.0044
85-89	0.0030
90-94	0.0015999999999999999
95-99	1.9999999999999998E-4
100	0.0
>>END_MODULE
>>Sequence Length Distribution	pass
#Length	Count
100	100000.0
>>END_MODULE
>>Sequence Duplication Levels	warn
#Total Duplicate Percentage	21.641216412164127
#Duplication Level	Relative count
1	100.0
2	4.506240588070139
3	1.3361749917047399
4	0.6164016437377167
5	0.3420199596722734
6	0.20674340845861303
7	0.13144796957553792
8	0.09571454095306159
9	0.07529543888307512
10++	0.36626764338038237
>>END_MODULE
>>Overrepresented sequences	warn
#Sequence	Count	Percentage	Possible Source
AAAAAAAAAAAAAAAAAAAAAAAAAAAAAAAAAAAAAAAAAAAAAAAAAA	145	0.145	No Hit
>>END_MODULE
>>Kmer Content	warn
#Sequence	Count	Obs/Exp Overall	Obs/Exp Max	Max Obs/Exp Position
AAAAA	113195	3.5479045	4.709262	2
GGGGG	5810	3.3842094	5.2562585	30-34
GGTGG	10185	3.3059368	4.7050133	85-89
TTTTT	101260	3.1694295	5.9047236	2
CCACC	10545	3.0598822	6.9648805	1
CACCA	16320	2.7148755	5.5900197	1
CTGGT	10950	1.9257553	5.318793	1
CTTCT	20115	1.9167281	7.1359315	1
CAACA	19050	1.8167549	5.7684283	1
CTTTT	32560	1.778182	10.853699	1
CTTCA	17260	1.6451352	5.8567457	1
CTTTC	17235	1.6422973	7.959308	1
CTGGA	8755	1.5401515	7.515932	1
CTCCA	9240	1.5366727	8.702048	1
CTGGG	4750	1.4990916	6.060105	1
CCCAG	4840	1.4444497	5.4441013	1
GTTTT	25070	1.4081374	5.635372	1
CTTGG	7830	1.3770471	7.513851	1
CGACG	4420	1.3566825	5.304495	1
CTTCC	8090	1.3450477	7.1831884	1
CTTTG	13480	1.3210806	6.1630583	1
CTGGC	4070	1.2489069	6.776088	1
CGCCA	4160	1.2415104	5.014304	1
CTTCG	7185	1.2286123	7.305731	1
CTCTT	12680	1.2082582	5.123233	1
CTCCT	6990	1.162161	6.624495	1
CTTGA	11855	1.1621475	6.7765365	1
CTCCC	3975	1.1531211	9.330355	1
CGACA	6415	1.0975525	5.420735	1
CTCTG	6125	1.0473557	5.0072985	1
CTGAT	10600	1.0391197	5.082402	1
CGGAG	3250	1.0259783	6.819506	1
CTCGT	5810	0.9934916	9.029554	1
CTCGG	3175	0.9742701	5.3030257	1
CTCAA	9930	0.9467392	7.460265	1
CTTTA	17000	0.92866915	5.7954874	1
CTCGA	5245	0.8971268	6.15822	1
CTCAT	9260	0.88261586	5.307675	1
CTCCG	2755	0.8219745	6.3019505	1
CTCGC	2625	0.78318805	6.3019505	1
>>END_MODULE
