# Supplementary material for: Agalma: an automated phylogenomics workflow
Source: BMC Bioinformatics. 2013 Nov 19;14:330. doi: 10.1186/1471-2105-14-330 (PMC3840672; doi:10.1186/1471-2105-14-330)
Supplement: Additional file 1 — HTML report for assembly of the sample data sets. The HTML report for the assembly of the test data sets from raw reads. The tabular report (index.html) provides an overview across the five assemblies for the ingroup taxa, and includes links (in the Catalog ID column) to detailed reports for the assembly of each species. Fasta files for the annotated transcripts have been removed from the report to reduce file size. [file 1471-2105-14-330-S1.zip › tabular/SRX288430/55.assembly_31396792_trinity.rrna.fa]

>Locus_90942.1_Transcript_1/0_Confidence_0_Length_717|BlastHit|gnl|BL_ORD_ID|4 large-mito-rRNA|gi|60544950|gb|AY935296.1| Nanomia bijuga 16S ribosomal RNA gene, partial sequence; mitochondrial|0
AAATGCTAAAAAAAAACATGAGAAAAATTGACGAAAAAAAAAAAAGACAAATAAAAAATT
GTATTATCTAAAAAAAGAGGAAATTAAAAAAATAAAAATTCTATATAAGGAACTCGGCAA
AATAAAATATCGACTGTTTACCAAAAACATAGCCAAGAATAAAATTCAAGGTGTAACCTG
CCCAGTGGTTAATAATTAGAATAATAAACTTAAAATTTAACTAAACGGATGCGGTATCCT
AACCGTAATAAAGTAGCATAATCATTCGCCACTTAATTGGTGGATAGTATGAACGGTTAA
ACGAATATTTACCTGTCTTATATAGAAAATTATGAAATTAAAATAATAGTAAAGATGCTA
TTTAAAATTGTAAGACGAAAAGACCCTATAGAGCTTAACTATTTGCTTTTTTATTAAAAT
AATCATAGAAAATTATAATAAAAAAAGCTAGGTAGTTTAGTTGGGGCGACTACCTTTTAT
TAATATCAAAGGTAAACAAAATAATTTATATATTTATTGTATAATCCATCTGTTTAACAA
TTACAAAAGTAGGTAATAATGACCCGTTATTATTAAAAAAGAAAAATAACGATTAATAGA
TAAAAGCTACCTTAGGGATAACAGGATAATTTTAATTTAGAGACCATATCAAAATTAAAG
TTTGTCACCTCTATGTTGAATTAAGATATCCTTATGAAGCAGAATTTATAAAGGGCG
>Locus_117265.0_Transcript_1/0_Confidence_2_Length_326|BlastHit|gnl|BL_ORD_ID|2 small-nuclear-rRNA|gi|60545004|gb|AY937338.1| Nanomia bijuga small subunit ribosomal RNA gene, partial sequence|9.50933e-103
CCCTTAGATGCCTTGGGCCGCACGTGCGCTACAATGACATGCTCAGAGAGTTCTATCCTG
ATTCGTAAGAATTTGGGTAATCTTCATAGGACATGTCGTGTTAGGGATCGATCTTTGGAA
TTATAGATCTTGAACGAGGAATTCCTAGTAAGTGCAAGTCATCAGCTTGTACTGATTACG
TCCCTGCCCTTTGTACACACCGCCCGTCGCTACTACCGATTGAATGGTTTAGTGAGATCT
TCGGATTGGCACCGTCGCGGCCTAACGGAAGTGATGGTGCCGAAAAGTTGCTCAAACTTG
ATCATTTAGAGGAAGTAAAAGTCGTG
>Locus_117265.0_Transcript_2/0_Confidence_4_Length_2558|BlastHit|gnl|BL_ORD_ID|2 small-nuclear-rRNA|gi|60545004|gb|AY937338.1| Nanomia bijuga small subunit ribosomal RNA gene, partial sequence|0
CACCAACACGGGAAAACTTACCAGGTCCAGACATAGTAAGGATTGACAGGTTGAGAGCCC
TTTCTTGATTCTATGGGTGGTGGTGCATGGCCGTTCTTAGTTGGTGGAGTGATTTGTCTG
GTTAATTCCGTTAACGAACGAGACCTTAACCGGCTAAATAGTCATGCGATTCTCGAATCG
TAGCTGACTTCTTAGAGGGACTGTTGGTGTTTAACCAAAGTCAGGAAGGCAATAACAGGT
CTGTGATGCCCTTAGATGTTCTGGGCCGCACGCGCGCTACACTGTCGGATTCAACGAGTC
TTAACCTTAACCGAAAGGTTTGGGTAATCTTTTGAAAGTCCGACGTGATGGGGATTGATC
ATTGCAATTATTGATCATGAACGAGGAATTCCTAGTAAATGCGAGTCATCAGCTCGCGTT
GATTACGTCCCTGCCCTTTGTACACACCGCCCGTCGCTACTACCGATTGAATGGTTTAGT
GAGATCTTCGGATTGGCACCGTCGCGGCCTAACGGAAGTGATGGTGCCGAAAAGTTGCTC
AAACTTGATCATTTAGAGAAAGAAAAATCAATTGATCTGGTTGTATGATACGGACTAGAC
GATGTTGCTGTGGAATACGATTTTGTCTCTTTTCCAGATTTCTGTAATTGCATCCCCAGC
CGAAAAAACGACTAAGTTATCAAGCAATCATGGAAAAACTGCTATCAAACTCCATCCATT
GGTTGTACGAAAAAACATCACAAAAAAATTCGATACCAAAAATATCGGAACAAAATTGGA
TTTGAAAAAAATTGGAACAAAACTTGTTGCATTCGATAGAAGTAAAAATTATTCGACAAA
CCAGTCCGACATTCAAACTCAAATCAAAAAACTTCAACAAGAATTGGGAAAGTTGAAAAC
GAAGATATCTGGTAAGTCGATGTACTGTGATTTCTTACCGACTGACGTATGTGGACAGTG
TTCATGTATCAACGATGCGAGACTACCAAAGAAGTATTATTGTGATTGCCGTCATTTGGA
ACCCCAACAAGATTGTTTGGAATTTTTACACAACGGTTATAAAACCGATGGTCTGTATAA
AATCACTGGCGATGGATATCGTGCAGTAGATGTCTCCTGTGACCAGACAACTGATAATGG
AGGTTGGACTGTATTCCAGAGAAGGATAGACGGAACACAGTCGTTTCATCACGACTGGCA
GATGTATCGTGTCGGATTTGGGGATTTGCAATTCGAACATTGGCTTGGTAATGAACATCT
TCATAAATTGTTATTGCATTCGTTGTATTATTTAGGGACTGAGCTCCGGGTTGATATGGT
GGATTGGAATTTGAAACGGAAGTATGCAAAGTATGATCAGTTTCAAGTGGACAGTGAATT
TGCGAAGTACGAGTTGCATGTTGGGGGATATAGTGGTACGGCGGGTAATGCTATGGGCAT
TCATAACAAGTTAGGTTTTACAACGATTGATCAAGATAATGATATTGCCGGGGGTAATTG
CGCACAGAAGTATGCCGGTGGTTGGTGGTATGCCGGGACTTCTTGTGTAGGCGGGGCAAC
CCTTAATCATCGTTATTATCAATTGGGAGAAGCTGTACCATCTTGGTATGGTTTAGTATG
GACTGGCATAAACCCTGCTACCCAATCCTTGAAGAGAACGGAAATGAAGTTTAGAAGAAA
AATATAGATGTTGTTCAAAAACAGTTATTTTTTCCAGAGAAAATGATTTTTATATGAACA
TTAGCATTCAGGTTGTAGAAAAAACGGTCCAGGGCTGGTTTTCTAAATTTACATTGTACA
TTTGTTTGCAAATATGATTAATTTATACCGTTTTTGTCTATTAATAGTATATCCTTTTTA
CACTACTTATTACATGATTTTTTTTTGAAGCAATTTCATGATATCAACCCTTTCGTTTGA
AAGCCACCTGATAAAACATGTATAACAATTTCAGAAAAAACATTCAAATAAATTCAGAGG
TGAAATGGAGTATTTGAGCCTCTTCAAAAAACAATTAAAACAATTAAAATAGTTACATTT
CAAGGAAACTCAAAAATGTATATATTGCGTATGAGTAAAAACTAATTTTTGCATGACCTA
CAAAATAAACGGACTGATATATCATGGACAGTTCAATATTTAAACAAAGGTGTAAGATAA
CGTTTTAAGAGGGCGGGTAGAAGTATTTTTCTAATGTTCTATCTGAGAGTGGCGTACGGC
GTTGATAAGGAATAATGTAAAAGAAGCTGGTGTTGATTAAGGACCGCCGAACAAGTGTCC
TATAAGGGATAATTATAGCCATATTTTGGCTAAAGTTTTATACATAATCGTACATAATCC
AGATTAGACCTTGATTTTGTATTCTGTATTTCAAGAGATAGAATGTATTACAATAAAAAA
TCATTTCGTCAAATTTTGATATACTTTTTCATTAAACACAAGATAAAGATAATTCTGCTA
TTTACATGATGATTTATGTACAAAAAGCACATTTTTTTACCCTTTTCGATAATGGCAGAA
AACTGAATGCTTCGATGTAGCGCGAAAATTTTAGTCAA
>Locus_123583.0_Transcript_1/0_Confidence_9_Length_336|BlastHit|gnl|BL_ORD_ID|3 large-nuclear-rRNA|gi|166407160|gb|EU272576.1| Nanomia bijuga voucher Yale Peabody Museum No. 35043 28S large subunit ribosomal RNA gene, partial sequence|4.13591e-171
TCTGGATGTTATAATCCGAGAGGGAAAGATGAAAAGCACTTTGAAAAGAAAGTTAATAGT
ACGTGAAACCGTTAGGAGGGAAGCGCATGGAATTAGCAATGCACTGTCGAGATTCAGATG
ATCGTTGCTTAGTACGGGCGTCGTACGGATCTGAATGGACCGTTGGTGTTCGTCACTGAG
TACTGGTTGTCGCATTTCCCGTCAGTGTGCGTCAACAGGTGTTGGAATCGGGTGATACGC
CTCGCAAGAAGGTGGCTGGTTTCGATCAGTGTTATAGCTTGTGATGTGCTAGCTCGAATT
CGACAGAGGAGTCGCAGCACATGCCTTTCGGGGCTG
>Locus_123583.0_Transcript_2/0_Confidence_13_Length_358|BlastHit|gnl|BL_ORD_ID|3 large-nuclear-rRNA|gi|166407160|gb|EU272576.1| Nanomia bijuga voucher Yale Peabody Museum No. 35043 28S large subunit ribosomal RNA gene, partial sequence|0
TTCATCTTTCCCTCACGAGACCGATAGCGAACAAGTACCGTGAGGGAAAGATGAAAAGCA
CTTTGAAAAGAAAGTTAATAGTACGTGAAACCGTTAGGAGGGAAGCGCATGGAATTAGCA
ATGCACTGTCGAGATTCAGATGATCGTTGCTTAGTACGGGCGTCGTACGGATCTGAATGG
ACCGTTGGTGTTCGTCACTGAGTACTGGTTGTCGCATTTCCCGTCAGTGTGCGTCAACAG
GTGTTGGAATCGGGTGATACGCCTCGCAAGAAGGTGGCTGGTTTCGATCAGTGTTATAGC
TTGTGATGTGCTAGCTCGAATTCGACAGAGGAGTCGCAGCACATGCCTTTCGGGGCTG
>Locus_123583.0_Transcript_3/0_Confidence_15_Length_520|BlastHit|gnl|BL_ORD_ID|3 large-nuclear-rRNA|gi|166407160|gb|EU272576.1| Nanomia bijuga voucher Yale Peabody Museum No. 35043 28S large subunit ribosomal RNA gene, partial sequence|0
AACAAGAAAAAGTACCAAAAATTTCAAAAATTTCAAAAGAGAAAGTAACTGATCAGGTGG
GTGACAATCCCGTACGTGGTACTGTGCATCGTTCACGATGCGCTTTCTATGAGTCGGGTT
GCTTGGTAATGCAGCCCAAATTTGGAGGTAAACTCCTTCTAAAGCTAAATATTGGCACGA
GACCGATAGCGAACAAGTACCGTGAGGGAAAGATGAAAAGCACTTTGAAAAGAAAGTTAA
TAGTACGTGAAACCGTTAGGAGGGAAGCGCATGGAATTAGCAATGCACTGTCGAGATTCA
GATGATCGTTGCTTAGTACGGGCGTCGTACGGATCTGAATGGACCGTTGGTGTTCGTCAC
TGAGTACTGGTTGTCGCATTTCCCGTCAGTGTGCGTCAACAGGTGTTGGAATCGGGTGAT
ACGCCTCGCAAGAAGGTGGCTGGTTTCGATCAGTGTTATAGCTTGTGATGTGCTAGCTCG
AATTCGACAGAGGAGTCGCAGCACATGCCTTTCGGGGCTG
>Locus_125734.4_Transcript_3/0_Confidence_7_Length_537|BlastHit|gnl|BL_ORD_ID|2 small-nuclear-rRNA|gi|60545004|gb|AY937338.1| Nanomia bijuga small subunit ribosomal RNA gene, partial sequence|0
TGTACCAATCTCTGCCGTGAACCCCTCTTAATCATTACTTCGGCCCTAGAAACCAACAAA
ATGGGACCAAAGTCCTATTCCATTATTCCATGCTCATGTATTCAAGCAATAGCCTGCTTT
GAACACTCTAATTTTTTCAAAGTAAACGTCGTAAATCCTACGCACACTCACTCAAGAGCA
CACGCAGTCTTTGCGAAGAAGAGCAAACCAGTCAGTAACACACCTTGCGGCGGACCAACT
GGCCCACTCCGAAATCCAACTACGAGCTTTTTAACTGCAACAACTTTAATATACGCTATT
GGAGCTGGAATTACCGCGGCTGCTGGCACCAGACTTGCCCTCCAATTGATCCTCGTTAAA
GGATTTAAATTGTACTCATTCCAATTGCGAGACCTATTAAGACCCCGTATCGTTATTTCT
TGTCACTACCTCCCCGAGTCGGGATTGGGTAATTTTCGAGCCTGCTGCCTTCCTTAGATG
TGGTAGCCGTTTCTCAGGCTCCCTCTCCGGAATCGAACCCTAATTCTCCGTCACCCG
>Locus_125734.7_Transcript_3/0_Confidence_5_Length_1397|BlastHit|gnl|BL_ORD_ID|2 small-nuclear-rRNA|gi|60545004|gb|AY937338.1| Nanomia bijuga small subunit ribosomal RNA gene, partial sequence|5.69439e-71
CTTCTGGATCTTCTTCTCCTTGCCCGATCAGATACCGTCCTAGTTCTAACCATAAACGAT
GTCGACTAGGGATCAGCGGGCGTTATCGTACGACCCCGTTGGCACCTTACGGGAAACCAA
AGTTTTTGGATTCCGGGGGAAGTATGGTTGCAAAGCTGAAACTAATCATGGTTATTGAAA
CACGGGAAGATGAAGGACAAAATCAAACTCACCATTTTGAAAGGTCTTTCGGGAACTCTA
CCACACCGTGTCAACCAGTCTAGAGGAAGAGCGAACTTAGCGGAAAAAATGTGTCGAAGA
TGCAGCAAGACAGTTGAGACAGATATCCACGTGCTAAGTGAGTGTCCGTTCACGAAAGGG
TTACGAGTAAAACGGCATGATAGAGTGGTAGACGCTCTAGGAATGATCATTAGGGAGAAA
CACCCCCAATGGTCTGTTGAAACAGAAAGATCCTGGAATGTCGGAATGAGAGTGTATCGA
CCTGATATCACTGTAAGAAATGATCAGGAAATGTTCCTGTGCGAGGTTACAGTCCCTTAT
ACCAAAGATCATGACTATCTAATCCAGCGGGAAGGGGAAAAATGTGCCAAGTACCGGACA
TTGAAAGAGCATATCGAACAGTTAGGTCGGTACGGAAAGGTTGAAGTAGTGCCAATCGTG
ATCGGAGCGTGGGGAACAATCCTCACTAGGACGTGTGAATCACTGAAAACGCTGCAAGTT
GGATCGGGGGCAAACCTATTAGCGAGTGTAGCCTCATCAGGTTCGTCAAGCATTGTACGA
ACGCACTTAAAGTCTAACGACTTTTGATACATGAGTGGATAACCTTATGTGCGGAGCAAG
ATTTGAAAAACTTGAAAGAAGTATGTTGGAGGAGAAAAAAACCCGGGTGCCTAGCACCCA
CAAAAAACATATTGCAAAACACGTGAAAAAAACGACATACTGTTGCTCTTCGATAAATCC
ACACATTGAACGAGGTATTGACGTGGCTCCAATGAATGATCAGCCAGGCATACGTGTTTG
GCGTAATCCCTGTTCACCAACTTCGTTGGCAGCGGAGGGAAGTGACAGTGTTGGATTCAC
ACAGTACCCGCTAGCGGCACTAGCATGCATAACTTAGATCACTGAGGTATTGCTACTCCT
GGGATACCTCGGCCGTTATGTAAAACGTCTGCCCATGGACAGCTAGGGTCATCGCTTCGT
GGGATTCTCTCACTGCCATAAAATCGCAACGAGGGAGGGCTTGTGGGTTTCGCCAATTCC
AAGAGCTAGCCGGCTTGCAACTTTCGACACGTGTCATACGTGTCCAAGAATGTAGTCGTA
AAGGAATTGACGGAAGGGCACCACCAGGAGTGGAGCCTGTGGCTCAATTTGACCCAACAC
GGGAAAACTTACCAGGT
>Locus_125734.7_Transcript_4/0_Confidence_9_Length_1525|BlastHit|gnl|BL_ORD_ID|2 small-nuclear-rRNA|gi|60545004|gb|AY937338.1| Nanomia bijuga small subunit ribosomal RNA gene, partial sequence|1.98133e-155
AGGGCCGAAGTAATGATTAAGAGGGACAATTGGGGGCATCCGTATTTCGTTGTCAGAGGT
GAAATTCTTGGATTTACGAAAGACGAACAACTGCGAAAGCACTTGCCAAGAGTGTTTTCA
TTAATCAAGAACGAAAGTTAGAGGATCGAAGACGATCAGATACCGTCCTAGTTCTAACCA
TAAACGATGTCGACTAGGGATCAGCGGGCGTTATCGTACGACCCCGTTGGCACCTTACGG
GAAACCAAAGTTTTTGGATTCCGGGGGAAGTATGGTTGCAAAGCTGAAACTAATCATGGT
TATTGAAACACGGGAAGATGAAGGACAAAATCAAACTCACCATTTTGAAAGGTCTTTCGG
GAACTCTACCACACCGTGTCAACCAGTCTAGAGGAAGAGCGAACTTAGCGGAAAAAATGT
GTCGAAGATGCAGCAAGACAGTTGAGACAGATATCCACGTGCTAAGTGAGTGTCCGTTCA
CGAAAGGGTTACGAGTAAAACGGCATGATAGAGTGGTAGACGCTCTAGGAATGATCATTA
GGGAGAAACACCCCCAATGGTCTGTTGAAACAGAAAGATCCTGGAATGTCGGAATGAGAG
TGTATCGACCTGATATCACTGTAAGAAATGATCAGGAAATGTTCCTGTGCGAGGTTACAG
TCCCTTATACCAAAGATCATGACTATCTAATCCAGCGGGAAGGGGAAAAATGTGCCAAGT
ACCGGACATTGAAAGAGCATATCGAACAGTTAGGTCGGTACGGAAAGGTTGAAGTAGTGC
CAATCGTGATCGGAGCGTGGGGAACAATCCTCACTAGGACGTGTGAATCACTGAAAACGC
TGCAAGTTGGATCGGGGGCAAACCTATTAGCGAGTGTAGCCTCATCAGGTTCGTCAAGCA
TTGTACGAACGCACTTAAAGTCTAACGACTTTTGATACATGAGTGGATAACCTTATGTGC
GGAGCAAGATTTGAAAAACTTGAAAGAAGTATGTTGGAGGAGAAAAAAACCCGGGTGCCT
AGCACCCACAAAAAACATATTGCAAAACACGTGAAAAAAACGACATACTGTTGCTCTTCG
ATAAATCCACACATTGAACGAGGTATTGACGTGGCTCCAATGAATGATCAGCCAGGCATA
CGTGTTTGGCGTAATCCCTGTTCACCAACTTCGTTGGCAGCGGAGGGAAGTGACAGTGTT
GGATTCACACAGTACCCGCTAGCGGCACTAGCATGCATAACTTAGATCACTGAGGTATTG
CTACTCCTGGGATACCTCGGCCGTTATGTAAAACGTCTGCCCATGGACAGCTAGGGTCAT
CGCTTCGTGGGATTCTCTCACTGCCATAAAATCGCAACGAGGGAGGGCTTGTGGGTTTCG
CCAATTCCAAGAGCTAGCCGGCTTGCAACTTTCGACACGTGTCATACGTGTCCAAGAATG
TAGTCGTAAAGGAATTGACGGAAGGGCACCACCAGGAGTGGAGCCTGTGGCTCAATTTGA
CCCAACACGGGAAAACTTACCAGGT
>Locus_125734.7_Transcript_5/0_Confidence_8_Length_445|BlastHit|gnl|BL_ORD_ID|2 small-nuclear-rRNA|gi|60545004|gb|AY937338.1| Nanomia bijuga small subunit ribosomal RNA gene, partial sequence|1.20778e-162
AGGGCCGAAGTAATGATTAAGAGGGACAATTGGGGGCATCCGTATTTCGTTGTCAGAGGT
GAAATTCTTGGATTTACGAAAGACGAACAACTGCGAAAGCACTTGCCAAGAGTGTTTTCA
TTAATCAAGAACGAAAGTTAGAGGATCGAAGACGATCAGATACCGTCCTAGTTCTAACCA
TAAACGATGTCGACTAGGGATCAGCGGGCGTTATCGTACGACCCCGTTGGCACCTTACGG
GAAACCAAAGTTTTTGGATTCCGGGGGAAGTATGGTTGCAAAGCTGAAACTTAAAGGAAT
TGAGGAGGAGTACATCGAGGAGAATGGGAAGTTGATTCGTGTGGATGGGGAGGATATGTA
TGAAGACGATGATGATGGGGTGAATAAAGACTCAAAAGCATCCGATGGACAATCATTCAA
CGACAAACCTCTCGTCAACGGTGAG
>Locus_125734.7_Transcript_6/0_Confidence_3_Length_1697|BlastHit|gnl|BL_ORD_ID|2 small-nuclear-rRNA|gi|60545004|gb|AY937338.1| Nanomia bijuga small subunit ribosomal RNA gene, partial sequence|7.27286e-36
AGCAAACTCAAAGCCACACAGAAATTCGAGTGTGTTACCTCAGTAGTAATACCTCGGATA
TTGTTCCAGTTAAGACTAGCTGGATCCCCAATGGGAATACTGAAAAAGCTAAATGCTCTA
GTAAGGAAACAAGTTAAAGAAATTCTTCGATTGCCAACATGGACACCCACTGAATGGATC
TATAGCAAAGGTGGGTTAGGGGTCATGGACTTCACGGTAACAGCTTTGAAATCCCAACAC
AAAGCCATTACCAAAATGGAGTCGCAACAGAAGGACCAATGCTTAACAACTGTTGCACAA
GACCTAAGAACATGCATAGATGGACAACTTCGACGCGCGAACCTTCGCGAAAACCATAGG
CTCGTCACCAAGGAGGAGCTAGAACGTAGAAGGCTTAGGAGCATTAGCACGTTGAAAAAT
GGGAAAAGCGTAGCAGCAATGATGAGCTCTAAAGTCAGTAGACAATCATGGTTATTGAAA
CACGGGAAGATGAAGGACAAAATCAAACTCACCATTTTGAAAGGTCTTTCGGGAACTCTA
CCACACCGTGTCAACCAGTCTAGAGGAAGAGCGAACTTAGCGGAAAAAATGTGTCGAAGA
TGCAGCAAGACAGTTGAGACAGATATCCACGTGCTAAGTGAGTGTCCGTTCACGAAAGGG
TTACGAGTAAAACGGCATGATAGAGTGGTAGACGCTCTAGGAATGATCATTAGGGAGAAA
CACCCCCAATGGTCTGTTGAAACAGAAAGATCCTGGAATGTCGGAATGAGAGTGTATCGA
CCTGATATCACTGTAAGAAATGATCAGGAAATGTTCCTGTGCGAGGTTACAGTCCCTTAT
ACCAAAGATCATGACTATCTAATCCAGCGGGAAGGGGAAAAATGTGCCAAGTACCGGACA
TTGAAAGAGCATATCGAACAGTTAGGTCGGTACGGAAAGGTTGAAGTAGTGCCAATCGTG
ATCGGAGCGTGGGGAACAATCCTCACTAGGACGTGTGAATCACTGAAAACGCTGCAAGTT
GGATCGGGGGCAAACCTATTAGCGAGTGTAGCCTCATCAGGTTCGTCAAGCATTGTACGA
ACGCACTTAAAGTCTAACGACTTTTGATACATGAGTGGATAACCTTATGTGCGGAGCAAG
ATTTGAAAAACTTGAAAGAAGTATGTTGGAGGAGAAAAAAACCCGGGTGCCTAGCACCCA
CAAAAAACATATTGCAAAACACGTGAAAAAAACGACATACTGTTGCTCTTCGATAAATCC
ACACATTGAACGAGGTATTGACGTGGCTCCAATGAATGATCAGCCAGGCATACGTGTTTG
GCGTAATCCCTGTTCACCAACTTCGTTGGCAGCGGAGGGAAGTGACAGTGTTGGATTCAC
ACAGTACCCGCTAGCGGCACTAGCATGCATAACTTAGATCACTGAGGTATTGCTACTCCT
GGGATACCTCGGCCGTTATGTAAAACGTCTGCCCATGGACAGCTAGGGTCATCGCTTCGT
GGGATTCTCTCACTGCCATAAAATCGCAACGAGGGAGGGCTTGTGGGTTTCGCCAATTCC
AAGAGCTAGCCGGCTTGCAACTTTCGACACGTGTCATACGTGTCCAAGAATGTAGTCGTA
AAGGAATTGACGGAAGGGCACCACCAGGAGTGGAGCCTGTGGCTCAATTTGACCCAACAC
GGGAAAACTTACCAGGT
>Locus_125734.7_Transcript_7/0_Confidence_4_Length_317|BlastHit|gnl|BL_ORD_ID|2 small-nuclear-rRNA|gi|60545004|gb|AY937338.1| Nanomia bijuga small subunit ribosomal RNA gene, partial sequence|2.65988e-78
CTTCTGGATCTTCTTCTCCTTGCCCGATCAGATACCGTCCTAGTTCTAACCATAAACGAT
GTCGACTAGGGATCAGCGGGCGTTATCGTACGACCCCGTTGGCACCTTACGGGAAACCAA
AGTTTTTGGATTCCGGGGGAAGTATGGTTGCAAAGCTGAAACTTAAAGGAATTGAGGAGG
AGTACATCGAGGAGAATGGGAAGTTGATTCGTGTGGATGGGGAGGATATGTATGAAGACG
ATGATGATGGGGTGAATAAAGACTCAAAAGCATCCGATGGACAATCATTCAACGACAAAC
CTCTCGTCAACGGTGAG
>Locus_126067.6_Transcript_1/0_Confidence_12_Length_563|BlastHit|gnl|BL_ORD_ID|3 large-nuclear-rRNA|gi|166407160|gb|EU272576.1| Nanomia bijuga voucher Yale Peabody Museum No. 35043 28S large subunit ribosomal RNA gene, partial sequence|0
GTTCGGGCGTCGGTTTAGTTGGTGGCGGTCATATGGTTTCATGCGACCCGTCTTGTAACA
CGGACCAAGGAGTCTAACATGTGTGCGAGTCTTAGGGTGATTGAAACCCACAGGCATAAT
GAAAGTAAAGGCTCTTCTGAGCTGAGGTGAGATCTCTTTGATTTCGGTTGGAGAGCGCAT
CATCGACCGACCTATTCTACTCCTAGAAAGGTTTGAGTAAGAGCACATCTGTTGGGACCC
GAAAGATGGTGAACTATGCTTGAGTAGGGCGAAGCCAGAGGAAACTCTGGTGGAGGCTCG
TAGCGATTCTGACGTGCAAATCGATCGTCAAACTTGAGTATAGGGGCGAAAGACTAATCG
AACCATCTAGTAGCTGGTTCCCTCCGAAGTTTCCCTTAGGATAGCTGGAACTCGGAACAG
TTTTATCAGGTAAAGCGAATGATTAGAGGTCTTAGGGTTGAAACAACCTTAACCTATTCT
CAAACTTTAAATTGGTAAGAAGCCCGACTTGCTCGACTGAAGTAGGGCACAGAATGAGAG
TTCTTAGTGGGCCATTTTTGGTA
>Locus_126067.6_Transcript_2/0_Confidence_10_Length_1199|BlastHit|gnl|BL_ORD_ID|3 large-nuclear-rRNA|gi|166407160|gb|EU272576.1| Nanomia bijuga voucher Yale Peabody Museum No. 35043 28S large subunit ribosomal RNA gene, partial sequence|1.27259e-116
GTTTCTTTTCAGCTGGCTTTTTCTTTTATTCTTTAAAGAGACGCATCTTAGTAAAAAGGT
AATAATGACTTGTCTGTTTCCATGCCAATAAATACAAAGAGTAAATAAAAATCTATAAAT
TACACTTATAACAAATTTTGAATGATACACATACATTAACTACTGTCTAGAATGGTTTAT
AACCCCCCATAATGCACTTCCATGTATTTCTTGATTGCTTTTGCAAGAGCTGCAATGAAT
TCCGAGGCTTGTTCTTTACTTCGGTATTTTCTGTGTACTTCGATTTGAATACCGTCTACA
GAACCTCCTAATAGTGAACCGTGATGATAGACGTTATAACCTCCAGTAAAATAATTACCC
TCAGTTTTTTTATTGTCCGGCGAGGGGAGAGTCTTAATTCCTTCGTCTTGTAAATAGCGC
CCCAGACTCACCGGGCCGTTTAACAAATCTTCGAACGTGTGTTCAGACCTATCAGCTAAC
GACCGAATGGACGATTTATCCGGACACAAGTTTCCTTTGAATAAATCATCTCTACGAATC
ATATATCCAAGTTCCGTCCATTCTTCAGGATGGCTCTGACCGTGAAGATCGAAAAAGAGC
CCAGTGTGAACTGCTTTTTTCGCTTCTTTTATAAACTCGTGATATTCATTAAACGCGGTG
ATCGAGTCAGGCTCACTTAAACATGCTTCTTTGATATTACGATTTAAATCGATTTTGTTT
CGATGTAGATTACAAATAACCATGTGCGGTGCTTTCTCAGCGGGTGCAATTCTTAAGAAT
TCCTCTCTCAGGAGAAGAGCGATTTCTTTCGTGTAGAGGTCTGTCTTGACGCATACTTTG
TTCACTCCATCGTAGGTGTTTCGCTCGAAGTTCTTCTGTCGGCATGGGATTGTCTTTGGG
TTCATGTGGCCACCATGTGGTACGCTAATGACGATTTTCGAGTCAATTCCTCCAGGAATG
TATTGTATAAATTTGTTTGGGGCGAAAGACTAATCGAACCATCTAGTAGCTGGTTCCCTC
CGAAGTTTCCCTTAGGATAGCTGGAACTCGGAACAGTTTTATCAGGTAAAGCGAATGATT
AGAGGTCTTAGGGTTGAAACAACCTTAACCTATTCTCAAACTTTAAATTGGTAAGAAGCC
CGACTTGCTCGACTGAAGTAGGGCACAGAATGAGAGTTCTTAGTGGGCCATTTTTGGTA
>Locus_126067.6_Transcript_3/0_Confidence_8_Length_472|BlastHit|gnl|BL_ORD_ID|3 large-nuclear-rRNA|gi|166407160|gb|EU272576.1| Nanomia bijuga voucher Yale Peabody Museum No. 35043 28S large subunit ribosomal RNA gene, partial sequence|0
GTTCGGGCGTCGGTTTAGTTGGTGGCGGTCATATGGTTTCATGCGACCCGTCTTGTAACA
CGGACCAAGGAGTCTAACATGTGTGCGAGTCTTAGGGTGATTGAAACCCACAGGCATAAT
GAAAGTAAAGGCTCTTCTGAGCTGAGGTGAGATCTCTTTGATTTCGGTTGGAGAGCGCAT
CATCGACCGACCTATTCTACTCCTAGAAAGGTTTGAGTAAGAGCACATCTGTTGGGACCC
GAAAGATGGTGAACTATGCTTGAGTAGGGCGAAGCCAGAGGAAACTCTGGTGGAGGCTCG
TAGCGATTCTGACGTGCAAATCGATCGTCAAACTTGAGTATAGGGGCGAAAGACTAATCG
AACCATCTAGTAGCTGGTTCCCTCCGAAGTTTCCCTTAGGATAGCTGGAACTCGGAACAG
TTTTATCAGGTAAAGCGAATGATTAGAGGTGAAAGAACTCGTAGCTAAAGGC
>Locus_126067.6_Transcript_5/0_Confidence_13_Length_638|BlastHit|gnl|BL_ORD_ID|3 large-nuclear-rRNA|gi|166407160|gb|EU272576.1| Nanomia bijuga voucher Yale Peabody Museum No. 35043 28S large subunit ribosomal RNA gene, partial sequence|0
TTCCTCAGTCTGGCGTGACCATAGCGGACTGCATGCAGTGCGTTTGAACTTCGTCCGGCT
GTCGGTTGCATGAATGCACACTATGTGCTTAGGTTGTTGGCGGTCATATGGTTTCATGCG
ACCCGTCTTGTAACACGGACCAAGGAGTCTAACATGTGTGCGAGTCTTAGGGTGATTGAA
ACCCACAGGCATAATGAAAGTAAAGGCTCTTCTGAGCTGAGGTGAGATCTCTTTGATTTC
GGTTGGAGAGCGCATCATCGACCGACCTATTCTACTCCTAGAAAGGTTTGAGTAAGAGCA
CATCTGTTGGGACCCGAAAGATGGTGAACTATGCTTGAGTAGGGCGAAGCCAGAGGAAAC
TCTGGTGGAGGCTCGTAGCGATTCTGACGTGCAAATCGATCGTCAAACTTGAGTATAGGG
GCGAAAGACTAATCGAACCATCTAGTAGCTGGTTCCCTCCGAAGTTTCCCTTAGGATAGC
TGGAACTCGGAACAGTTTTATCAGGTAAAGCGAATGATTAGAGGTCTTAGGGTTGAAACA
ACCTTAACCTATTCTCAAACTTTAAATTGGTAAGAAGCCCGACTTGCTCGACTGAAGTAG
GGCACAGAATGAGAGTTCTTAGTGGGCCATTTTTGGTA
>Locus_126067.6_Transcript_6/0_Confidence_12_Length_317|BlastHit|gnl|BL_ORD_ID|3 large-nuclear-rRNA|gi|166407160|gb|EU272576.1| Nanomia bijuga voucher Yale Peabody Museum No. 35043 28S large subunit ribosomal RNA gene, partial sequence|2.35847e-163
GTCATATGGTTTCATGCGGGATGAACCGAACGCTGAGTTAAGGCGCCTAAATCGACGCTC
ATCAGACCCCACAAAAGGTGTTGGTTGATCTAGACAGCAGGACGGTGGCCATGGAAGTCG
GAATCCGCTAAGGAGTGTGTAACAACACACCTGCCGAATCAACTAGCCCTGAAAATGGAT
GGCGCTCAAGCGTCGTGCCTATACTCAGCCGTCAGAGTAAATAGCGAAGCTCTGACGAGT
AGGAGGGCGTGGGGGTCGTGACGCAGCCTTTGGCGTGAGCCTGGGTGAAACGGCCTCTAG
TGAAGATCTTGGTGGTA
>Locus_126067.6_Transcript_7/0_Confidence_14_Length_342|BlastHit|gnl|BL_ORD_ID|3 large-nuclear-rRNA|gi|166407160|gb|EU272576.1| Nanomia bijuga voucher Yale Peabody Museum No. 35043 28S large subunit ribosomal RNA gene, partial sequence|1.51534e-170
TAAATTGTATCATGATATTGAGGGCAGCAGAACTGGCGATGCGGGATGAACCGAACGCTG
AGTTAAGGCGCCTAAATCGACGCTCATCAGACCCCACAAAAGGTGTTGGTTGATCTAGAC
AGCAGGACGGTGGCCATGGAAGTCGGAATCCGCTAAGGAGTGTGTAACAACACACCTGCC
GAATCAACTAGCCCTGAAAATGGATGGCGCTCAAGCGTCGTGCCTATACTCAGCCGTCAG
AGTAAATAGCGAAGCTCTGACGAGTAGGAGGGCGTGGGGGTCGTGACGCAGCCTTTGGCG
TGAGCCTGGGTGAAACGGCCTCTAGTGAAGATCTTGGTGGTA
>Locus_126067.6_Transcript_8/0_Confidence_7_Length_403|BlastHit|gnl|BL_ORD_ID|3 large-nuclear-rRNA|gi|166407160|gb|EU272576.1| Nanomia bijuga voucher Yale Peabody Museum No. 35043 28S large subunit ribosomal RNA gene, partial sequence|3.83735e-177
TAGACTGAACTGTACCTGATGGCAAAATGAAGGTATTATATATATATCAGAAAAAGTAAA
GGCTCTTCTGAGCTGAGGTGAGATCTCTTTGATTTCGGTTGGAGAGCGCATCATCGACCG
ACCTATTCTACTCCTAGAAAGGTTTGAGTAAGAGCACATCTGTTGGGACCCGAAAGATGG
TGAACTATGCTTGAGTAGGGCGAAGCCAGAGGAAACTCTGGTGGAGGCTCGTAGCGATTC
TGACGTGCAAATCGATCGTCAAACTTGAGTATAGGGGCGAAAGACTAATCGAACCATCTA
GTAGCTGGTTCCCTCCGAAGTTTCCCTTAGGATAGCTGGAACTCGGAACAGTTTTATCAG
GTAAAGCGAATGATTAGAGGTGAAAGAACTCGTAGCTAAAGGC
>Locus_126067.6_Transcript_10/0_Confidence_6_Length_1108|BlastHit|gnl|BL_ORD_ID|3 large-nuclear-rRNA|gi|166407160|gb|EU272576.1| Nanomia bijuga voucher Yale Peabody Museum No. 35043 28S large subunit ribosomal RNA gene, partial sequence|7.69629e-54
GTTTCTTTTCAGCTGGCTTTTTCTTTTATTCTTTAAAGAGACGCATCTTAGTAAAAAGGT
AATAATGACTTGTCTGTTTCCATGCCAATAAATACAAAGAGTAAATAAAAATCTATAAAT
TACACTTATAACAAATTTTGAATGATACACATACATTAACTACTGTCTAGAATGGTTTAT
AACCCCCCATAATGCACTTCCATGTATTTCTTGATTGCTTTTGCAAGAGCTGCAATGAAT
TCCGAGGCTTGTTCTTTACTTCGGTATTTTCTGTGTACTTCGATTTGAATACCGTCTACA
GAACCTCCTAATAGTGAACCGTGATGATAGACGTTATAACCTCCAGTAAAATAATTACCC
TCAGTTTTTTTATTGTCCGGCGAGGGGAGAGTCTTAATTCCTTCGTCTTGTAAATAGCGC
CCCAGACTCACCGGGCCGTTTAACAAATCTTCGAACGTGTGTTCAGACCTATCAGCTAAC
GACCGAATGGACGATTTATCCGGACACAAGTTTCCTTTGAATAAATCATCTCTACGAATC
ATATATCCAAGTTCCGTCCATTCTTCAGGATGGCTCTGACCGTGAAGATCGAAAAAGAGC
CCAGTGTGAACTGCTTTTTTCGCTTCTTTTATAAACTCGTGATATTCATTAAACGCGGTG
ATCGAGTCAGGCTCACTTAAACATGCTTCTTTGATATTACGATTTAAATCGATTTTGTTT
CGATGTAGATTACAAATAACCATGTGCGGTGCTTTCTCAGCGGGTGCAATTCTTAAGAAT
TCCTCTCTCAGGAGAAGAGCGATTTCTTTCGTGTAGAGGTCTGTCTTGACGCATACTTTG
TTCACTCCATCGTAGGTGTTTCGCTCGAAGTTCTTCTGTCGGCATGGGATTGTCTTTGGG
TTCATGTGGCCACCATGTGGTACGCTAATGACGATTTTCGAGTCAATTCCTCCAGGAATG
TATTGTATAAATTTGTTTGGGGCGAAAGACTAATCGAACCATCTAGTAGCTGGTTCCCTC
CGAAGTTTCCCTTAGGATAGCTGGAACTCGGAACAGTTTTATCAGGTAAAGCGAATGATT
AGAGGTGAAAGAACTCGTAGCTAAAGGC
>Locus_126067.6_Transcript_11/0_Confidence_8_Length_523|BlastHit|gnl|BL_ORD_ID|3 large-nuclear-rRNA|gi|166407160|gb|EU272576.1| Nanomia bijuga voucher Yale Peabody Museum No. 35043 28S large subunit ribosomal RNA gene, partial sequence|0
CGCTGCAGCCTGATACCGATACTCAACCATTAAAGCAAATGTGAGGCTTTAATGAGTAAG
AGGGCGAGATCATGGATTAGAAGGCCAATTTGTGAAAATGGCTGGATCAATGATTTGTGC
AGATCTTGGTGGTAGTAGCAAATATTCAAATGAGAACTTTGAAGACCGAAGTGGAGAAAG
GTTCCATGTGAACAGCAGTTGGACATGGGTTAGTCGATCCTAAGAGATAGGGAAACTCCG
TTTTAAAGTGTCCAATCTTGGACCATCGATCGAAAGGGAATCGGGTTAAAATTCCCGAAC
CAGAACGTGGATATTCTACCCCTTCGGGGTTTAGATGTGCGGTAACGCAACTGAACTCGG
AGACGTCGGCAGGAGCCCTGGGAAGAGTTCTCTTTTCTTGTTAACGGCCTGACACCATGG
AATCTGATTGCCAGGAGATATGGTTTGATGGCCGGTAAAGCACCACACTTCATGTGGTGT
CCGGTGCGCTCCTGAAGGCCCCTATGTGCTTTGACTTTCTTTT
>Locus_126067.6_Transcript_12/0_Confidence_9_Length_547|BlastHit|gnl|BL_ORD_ID|3 large-nuclear-rRNA|gi|166407160|gb|EU272576.1| Nanomia bijuga voucher Yale Peabody Museum No. 35043 28S large subunit ribosomal RNA gene, partial sequence|0
TTCCTCAGTCTGGCGTGACCATAGCGGACTGCATGCAGTGCGTTTGAACTTCGTCCGGCT
GTCGGTTGCATGAATGCACACTATGTGCTTAGGTTGTTGGCGGTCATATGGTTTCATGCG
ACCCGTCTTGTAACACGGACCAAGGAGTCTAACATGTGTGCGAGTCTTAGGGTGATTGAA
ACCCACAGGCATAATGAAAGTAAAGGCTCTTCTGAGCTGAGGTGAGATCTCTTTGATTTC
GGTTGGAGAGCGCATCATCGACCGACCTATTCTACTCCTAGAAAGGTTTGAGTAAGAGCA
CATCTGTTGGGACCCGAAAGATGGTGAACTATGCTTGAGTAGGGCGAAGCCAGAGGAAAC
TCTGGTGGAGGCTCGTAGCGATTCTGACGTGCAAATCGATCGTCAAACTTGAGTATAGGG
GCGAAAGACTAATCGAACCATCTAGTAGCTGGTTCCCTCCGAAGTTTCCCTTAGGATAGC
TGGAACTCGGAACAGTTTTATCAGGTAAAGCGAATGATTAGAGGTGAAAGAACTCGTAGC
TAAAGGC
>Locus_126067.6_Transcript_13/0_Confidence_6_Length_407|BlastHit|gnl|BL_ORD_ID|3 large-nuclear-rRNA|gi|166407160|gb|EU272576.1| Nanomia bijuga voucher Yale Peabody Museum No. 35043 28S large subunit ribosomal RNA gene, partial sequence|0
TGGCTGGGCATGGTGGTGGTGGCAAATATTCAAATGAGAACTTTGAAGACCGAAGTGGAG
AAAGGTTCCATGTGAACAGCAGTTGGACATGGGTTAGTCGATCCTAAGAGATAGGGAAAC
TCCGTTTTAAAGTGTCCAATCTTGGACCATCGATCGAAAGGGAATCGGGTTAAAATTCCC
GAACCAGAACGTGGATATTCTACCCCTTCGGGGTTTAGATGTGCGGTAACGCAACTGAAC
TCGGAGACGTCGGCAGGAGCCCTGGGAAGAGTTCTCTTTTCTTGTTAACGGCCTGACACC
ATGGAATCTGATTGCCAGGAGATATGGTTTGATGGCCGGTAAAGCACCACACTTCATGTG
GTGTCCGGTGCGCTCCTGAAGGCCCCTATGTGCTTTGACTTTCTTTT
>Locus_126067.6_Transcript_14/0_Confidence_11_Length_494|BlastHit|gnl|BL_ORD_ID|3 large-nuclear-rRNA|gi|166407160|gb|EU272576.1| Nanomia bijuga voucher Yale Peabody Museum No. 35043 28S large subunit ribosomal RNA gene, partial sequence|0
TAGACTGAACTGTACCTGATGGCAAAATGAAGGTATTATATATATATCAGAAAAAGTAAA
GGCTCTTCTGAGCTGAGGTGAGATCTCTTTGATTTCGGTTGGAGAGCGCATCATCGACCG
ACCTATTCTACTCCTAGAAAGGTTTGAGTAAGAGCACATCTGTTGGGACCCGAAAGATGG
TGAACTATGCTTGAGTAGGGCGAAGCCAGAGGAAACTCTGGTGGAGGCTCGTAGCGATTC
TGACGTGCAAATCGATCGTCAAACTTGAGTATAGGGGCGAAAGACTAATCGAACCATCTA
GTAGCTGGTTCCCTCCGAAGTTTCCCTTAGGATAGCTGGAACTCGGAACAGTTTTATCAG
GTAAAGCGAATGATTAGAGGTCTTAGGGTTGAAACAACCTTAACCTATTCTCAAACTTTA
AATTGGTAAGAAGCCCGACTTGCTCGACTGAAGTAGGGCACAGAATGAGAGTTCTTAGTG
GGCCATTTTTGGTA
>Locus_126067.6_Transcript_15/0_Confidence_4_Length_350|BlastHit|gnl|BL_ORD_ID|3 large-nuclear-rRNA|gi|166407160|gb|EU272576.1| Nanomia bijuga voucher Yale Peabody Museum No. 35043 28S large subunit ribosomal RNA gene, partial sequence|1.10721e-47
CGCTGCAGCCTGATACCGATACTCAACCATTAAAGCAAATGTGAGGCTTTAATGAGTAAG
AGGGCGAGATCATGGATTAGAAGGCCAATTTGTGAAAATGGCTGGATCAATGATTTGTGC
AGATCTTGGTGGTAGTAGCAAATATTCAAATGAGAACTTTGAAGACCGAAGTGGGGAAGG
GTTCCATGAGAACAGCAATTGGTCATGGGTTACTCGATCCTAAGACATAGGGAAATTCCT
TGTAATACAATAAGAGCTTGCTCTTAGTTGTCGAAAGGGAAAGAGGTTAATATTCCTCTA
GCTAGATGTGGATATTGTGGCAACACAAACAAACTTGGAGACGTCAGCAG
>Locus_126226.9_Transcript_1/0_Confidence_4_Length_413|BlastHit|gnl|BL_ORD_ID|3 large-nuclear-rRNA|gi|166407160|gb|EU272576.1| Nanomia bijuga voucher Yale Peabody Museum No. 35043 28S large subunit ribosomal RNA gene, partial sequence|7.17034e-115
AAAACATACATTACACATGTCGGCTCTTCCTATCATTGTGAAGCAGAATTCACCAAGTGT
TGGATTGTTCACCCACTAATAGGGAACGTGAGCTGGGTTTAGACCGTCGTGAGACAGGTT
AGTTTTACCCTACTGATGAAGTGTTGTTGCAATAGTAATTCTGCTCAGTACGAGAGGAAC
CGCAGATTCAGACAATTGGCATTTGCACTTGCTTGAAAAGGCAATGGTGCGAAGCTACCA
TCTGTTGGATTATGACTGAACGCCTCTAAGTCAGAATCCGTGCTAGAAAGCAATGATAAT
TACCTCTGGATAATCTTAGGCGAATAAGAATAGAACAGCTTCAGTTGTTCCTGAATCTCA
ATGCACTGACCTAGAGAAAAACTAGTGAGGTGCTGTCATTATCAAATTCTAAA
>Locus_126226.9_Transcript_2/0_Confidence_18_Length_702|BlastHit|gnl|BL_ORD_ID|3 large-nuclear-rRNA|gi|166407160|gb|EU272576.1| Nanomia bijuga voucher Yale Peabody Museum No. 35043 28S large subunit ribosomal RNA gene, partial sequence|0
TGGTGGTGGTGATGTCCGTGATGAAGACACTGTCAGGTTGGGAGTTTGGCTGGGGCGGCA
CATCTGTCAAATGATAACGCAGGTGTCCTAAGGTGAGCTCAATGAGAACGGAAATCTCAT
GTAGAACAAAAGGGTAAAAGCTCACTTGATTTTGATTTTCAGTATGAATACAAACTGTGA
AAGCATGGCCTATCGATCCTTTAGTCTTTAGGAGTTTTAAGCTAGAGGTGTCAGAAAAGT
TACCACAGGGATAACTGGCTTGTGGCAGCCAAGCGTTCATAGCGACGTTGCTTTTTGATC
CTTCGATGTCGGCTCTTCCTATCATTGTGAAGCAGAATTCACCAAGTGTTGGATTGTTCA
CCCACTAATAGGGAACGTGAGCTGGGTTTAGACCGTCGTGAGACAGGTTAGTTTTACCCT
ACTGATGAAGTGTTGTTGCAATAGTAATTCTGCTCAGTACGAGAGGAACCGCAGATTCAG
ACAATTGGCATTTGCACTTGCTTGAAAAGGCAATGGTGCGAAGCTACCATCTGTTGGATT
ATGACTGAACGCCTCTAAGTCAGAATCCGTGCTAGAAAGCAATGATAATTACCTCTGGAT
AATCTTAGGCGAATAAGAATAGAACAGCTTCAGTTGTTCCTGAATCTCAATGCACTGACC
TAGAGAAAAACTAGTGAGGTGCTGTCATTATCAAATTCTAAA
>Locus_126226.9_Transcript_3/0_Confidence_14_Length_474|BlastHit|gnl|BL_ORD_ID|3 large-nuclear-rRNA|gi|166407160|gb|EU272576.1| Nanomia bijuga voucher Yale Peabody Museum No. 35043 28S large subunit ribosomal RNA gene, partial sequence|0
GGTGCTGGTGGTGGTGCTGGTGCGCTCCTGAAGGCCCTTGAAAATCCGAGGGAAAGATTG
ATTTTCACGTCTGTTCGTACTCATAACCGCAGCAGGTCTCCAAGGTGAGCAGCCTCTGGT
CGATAGAACAATGTAGGTAAGGGAAGTCGGCAAAATAGATCCGTAACTTCGGGAAAAGGA
TTGGCTCTAAGGGTTGGGTCTGTCGGGCTGAGACTTGAAGCGAGTGGATCCAACCTGGAC
TGGCTTTGGCCTCTCGGGGCTATCGTCGGACTGGGAAGGAACTATTCGTGGATTGGCCCA
GCTATGCTCGCAAGAGCAGTTCGGCAGGCAATTAACAATCAACTTAGAACTGGTACGGAC
AAGGGGAATCCGACTGTTTAATTAAAACAAAGCATTGCGATGGTCGGAAACGATGTTGAC
GCAATGTGATTTCTGCCCAGTGCTCTGAATGTCAAGTGAAGAAATTCAACCAAG
>Locus_126226.9_Transcript_4/0_Confidence_10_Length_674|BlastHit|gnl|BL_ORD_ID|3 large-nuclear-rRNA|gi|166407160|gb|EU272576.1| Nanomia bijuga voucher Yale Peabody Museum No. 35043 28S large subunit ribosomal RNA gene, partial sequence|4.112e-139
AACCACAGCCAAGGGAACGGGCTTGGCAAAATCAGCGGGGAAAGAAGACCCTGTTGAGCT
TGACTCTAGTCTGACTTTGTGAAAAGACATAGGAGGTGTAGGATAGGTGGGAGCAGTAAT
GCAAAAGTGAAATACCACTACTCTTATAGTTTTTTTACTTATTCGATTGAGCGGAAGCGA
GCTTCACGGCTCATTTTCTAGAATTAAGGCCCCATTGGCGGGTCGATCCGTGTCGAAGAC
ACTGTCAGGTTGGGAGTCTGGCTGTTGACAACGCTTACTCCAGCTACGTGAAAGCTATCA
AAATCGTTAATACCGCAATGATACGAGATGAAAGTGGCCTATCGGAGCGTGGGAAGATCG
GTTTGCTCGTCTTCTTCTTCTTGTTGATCGCCGGCGTGCTCATCACCGGCGTCGTCTTCT
ACTTGCGGCGGAGCAAGCGCGGCTTCAAGCTTCAGTTTGCGCACAAGAGTTTCGAGAACC
CCGTGCACATGGGATTCACCAACGATGACGAGCATGCTGACCACGTGCACATATTGAATT
CACAAGATTAAGTTTTATTAATCAAACTTTATATTAAAAGGGCTGGTCATCTCAAAACGT
TGCCTAGTTTAGACTATTGAATTGTTATTCCAGATTTCCAGATTTCCAGATTCTCGATGA
CGTAATTTCCAACC
>Locus_126226.9_Transcript_6/0_Confidence_10_Length_712|BlastHit|gnl|BL_ORD_ID|3 large-nuclear-rRNA|gi|166407160|gb|EU272576.1| Nanomia bijuga voucher Yale Peabody Museum No. 35043 28S large subunit ribosomal RNA gene, partial sequence|2.03798e-132
CAAGCCCGTTCCCTTGGCTGTGGTTTCGCTAGATAGTAGATAGGGACAGTGGGAACGGGC
TTGGCAAAATCAGCGGGGAAAGAAGACCCTGTTGAGCTTGACTCTAGTCTGACTTTGTGA
AAAGACATAGGAGGTGTAGGATAGGTGGGAGCAGTAATGCAAAAGTGAAATACCACTACT
CTTATAGTTTTTTTACTTATTCGATTGAGCGGAAGCGAGCTTCACGGCTCATTTTCTAGA
ATTAAGGCCCCATTGGCGGGTCGATCCGTGTCGAAGACACTGTCAGGTTGGGAGTCTGGC
TGTTGACAACGCTTACTCCAGCTACGTGAAAGCTATCAAAATCGTTAATACCGCAATGAT
ACGAGATGAAAGTGGCCTATCGGAGCGTGGGAAGATCGGTTTGCTCGTCTTCTTCTTCTT
GTTGATCGCCGGCGTGCTCATCACCGGCGTCGTCTTCTACTTGCGGCGGAGCAAGCGCGG
CTTCAAGCTTCAGTTTGCGCACAAGAGTTTCGAGAACCCCGTGCACATGGGATTCACCAA
CGATGACGAGCATGCTGACCACGTGCACATATTGAATTCACAAGATTAAGTTTTATTAAT
CAAACTTTATATTAAAAGGGCTGGTCATCTCAAAACGTTGCCTAGTTTAGACTATTGAAT
TGTTATTCCAGATTTCCAGATTTCCAGATTCTCGATGACGTAATTTCCAACC
>Locus_126226.9_Transcript_7/0_Confidence_11_Length_301|BlastHit|gnl|BL_ORD_ID|3 large-nuclear-rRNA|gi|166407160|gb|EU272576.1| Nanomia bijuga voucher Yale Peabody Museum No. 35043 28S large subunit ribosomal RNA gene, partial sequence|4.90361e-150
ATCATTTTCTCATCTATTGGTTGGGTCTGTCGGGCTGAGACTTGAAGCGAGTGGATCCAA
CCTGGACTGGCTTTGGCCTCTCGGGGCTATCGTCGGACTGGGAAGGAACTATTCGTGGAT
TGGCCCAGCTATGCTCGCAAGAGCAGTTCGGCAGGCAATTAACAATCAACTTAGAACTGG
TACGGACAAGGGGAATCCGACTGTTTAATTAAAACAAAGCATTGCGATGGTCGGAAACGA
TGTTGACGCAATGTGATTTCTGCCCAGTGCTCTGAATGTCAAGTGAAGAAATTCAACCAA
G
>Locus_126226.9_Transcript_9/0_Confidence_11_Length_641|BlastHit|gnl|BL_ORD_ID|3 large-nuclear-rRNA|gi|166407160|gb|EU272576.1| Nanomia bijuga voucher Yale Peabody Museum No. 35043 28S large subunit ribosomal RNA gene, partial sequence|0
AGATGGCAGGGCAGGGAGCAGGTGTCCTAAGGTGAGCTCAATGAGAACGGAAATCTCATG
TAGAACAAAAGGGTAAAAGCTCACTTGATTTTGATTTTCAGTATGAATACAAACTGTGAA
AGCATGGCCTATCGATCCTTTAGTCTTTAGGAGTTTTAAGCTAGAGGTGTCAGAAAAGTT
ACCACAGGGATAACTGGCTTGTGGCAGCCAAGCGTTCATAGCGACGTTGCTTTTTGATCC
TTCGATGTCGGCTCTTCCTATCATTGTGAAGCAGAATTCACCAAGTGTTGGATTGTTCAC
CCACTAATAGGGAACGTGAGCTGGGTTTAGACCGTCGTGAGACAGGTTAGTTTTACCCTA
CTGATGAAGTGTTGTTGCAATAGTAATTCTGCTCAGTACGAGAGGAACCGCAGATTCAGA
CAATTGGCATTTGCACTTGCTTGAAAAGGCAATGGTGCGAAGCTACCATCTGTTGGATTA
TGACTGAACGCCTCTAAGTCAGAATCCGTGCTAGAAAGCAATGATAATTACCTCTGGATA
ATCTTAGGCGAATAAGAATAGAACAGCTTCAGTTGTTCCTGAATCTCAATGCACTGACCT
AGAGAAAAACTAGTGAGGTGCTGTCATTATCAAATTCTAAA
>Locus_126957.0_Transcript_1/0_Confidence_0_Length_860|BlastHit|gnl|BL_ORD_ID|13 small-mito-rRNA|gi|200004081:307-1207 small-mito-rRNA from Hydra magnipapillata mitochondrion chromosome 2, complete sequence|2.69031e-72
TGTTTCATTTAAAACATGATTTTGATTTTGGAGAATTAAAAATGTTTAAATTATTTATAC
ATGTTAGTGAAAGCGTACAAATGAGTAATAAATAATAATAATTATGTTGTATCAGGTATT
TAGATATAAAATATTAAAAACCTAAGACACAAAATAAAAATCATGTTTTAAATGAAACAA
TATAAAATTCACAGCAGTAAAGAATATTATACAATTAACGAAAGTTAGATATAGTCTTTT
AATTTAATCTTGTCTAATTAAGTGCCAGCAGACGCGGTTATACTTAAGAGATTAATTTTT
TTATAAAAAAGGTAGTATGTAGAATTTTTTTATGTATATATAAACTTATTGGGTTAGTAG
AATAATACAATAAAATGTAATTCTTTATATACAAAGTAATTTGAAATGAGAAAAAAGAAT
ATTAAATAGGATTAGATACCCTAGTAATTCTTAAAGTTATTAATTAATATCTATTTGAGT
AGTATAATTTTTTAAAATGAAAATCAAAAATTTTGGCTGTTTATTTTACTATTAGAGGAA
CGTGTTATTTAATTTGATAATCCACGAAATACCTTACCTATTTTTGTTTGCAGGTGTTGC
ATGGCCGTCTTACATTAATTTATAAAAAATGAGTTAGGGAAAAAGTCAGGTGTTAAGGCC
CTAATAAATAGGCATAAATGCGTTACAATAATTATAATAATTCAATAATAATTTTAGATT
TTATTTGAAATAATAAATGAAAGAGAATTTAAAAGTAAATGAAAATATAAAGTTTCATTA
AACCGTTAAAAATATAAGTACAAATTGCCCGTCGCCTTTACCTAGGTAAAGTAAGTCGTA
ACATAGTGGGTATAAGGGAA
