# Supplementary material for: Agalma: an automated phylogenomics workflow
Source: BMC Bioinformatics. 2013 Nov 19;14:330. doi: 10.1186/1471-2105-14-330 (PMC3840672; doi:10.1186/1471-2105-14-330)
Supplement: Additional file 2 — HTML report for phylogenetic analyses. The HTML report for the phylogenetic analysis of the sample data. [file 1471-2105-14-330-S2.zip]

Archive with 17 entries (13 files):
- AgalmaExampleTree/
- AgalmaExampleTree/css/
- AgalmaExampleTree/css/bootstrap.min.css
- AgalmaExampleTree/img/
- AgalmaExampleTree/img/glyphicons-halflings.png
- AgalmaExampleTree/img/glyphicons-halflings-white.png
- AgalmaExampleTree/60.frameshifts.hist_sequences.png
- AgalmaExampleTree/60.frameshifts.hist_clusters.png
- AgalmaExampleTree/65.frameshifts.hist_sequences.png
- AgalmaExampleTree/65.frameshifts.hist_clusters.png
- AgalmaExampleTree/65.prot_supermatrix.png
- AgalmaExampleTree/65.nuc_supermatrix.png
- AgalmaExampleTree/index.html
- AgalmaExampleTree/69.mean_supports.png
- AgalmaExampleTree/js/
- AgalmaExampleTree/js/jsphylosvg-min.js
- AgalmaExampleTree/js/raphael-min.js
