# Supplementary material for: Agalma: an automated phylogenomics workflow
Source: BMC Bioinformatics. 2013 Nov 19;14:330. doi: 10.1186/1471-2105-14-330 (PMC3840672; doi:10.1186/1471-2105-14-330)
Supplement: Additional file 2 — HTML report for phylogenetic analyses. The HTML report for the phylogenetic analysis of the sample data. [file 1471-2105-14-330-S2.zip › AgalmaExampleTree/js/jsphylosvg-min.js]

Smits={};
Smits.Common={nodeIdIncrement:0,activeNode:0,roundFloat:function(a,c){for(var b=0,f=1;b<c;)f*=10,b++;return Math.round(a*f)/f},apply:function(a,c){if(a&&typeof c=="object")for(var b in c)a[b]=c[b];return a},addRaphEventHandler:function(a,c,b,f){try{a[c](function(c,a){return function(g){a.e=g;c(a)}}(b,f))}catch(k){}},isInteger:function(a){return!isNaN(parseInt(a))},isXMLSerializerAvailable:function(){return typeof XMLSerializer=="function"?!0:!1},createSvgEl:function(a,c){a=document.createElementNS("http://www.w3.org/2000/svg",a);
if(c)for(var b in c)c.hasOwnProperty(b)&&a.setAttribute(b,String(c[b]));return a},createGradientEl:function(a,c,b){if(c.type!="radialGradient")return!1;a=Smits.Common.createSvgEl("radialGradient",{id:a,gradientUnits:"userSpaceOnUse",cx:b[0],cy:b[1],r:b[2],fx:b[0],fy:b[1]});if(c.stop){c=c.stop;for(b=0;b<c.length;b++){var f=c[b];f["@attributes"]?a.appendChild(Smits.Common.createSvgEl("stop",f["@attributes"])):(f._attributes&&delete f._attributes,f._children&&delete f._children,f.__proto__&&delete f.__proto__,
a.appendChild(Smits.Common.createSvgEl("stop",f)))}}return a},setCssStyle:function(a,c){var b=document.styleSheets[0];b.addRule?b.addRule(a,c):b.insertRule&&b.insertRule(a+" { "+c+" }",b.cssRules.length)}};
Smits.PhyloCanvas=function(){var a,c,b,f;return function(k,l,p,g,m){this.getNewickObject=function(){};this.clear=function(){};this.scale=function(d){b.svg.scale(d)};this.getSvg=function(){return b};this.getPhylogram=function(){return a};this.getSvgSource=function(){return Raphael.svg&&Smits.Common.isXMLSerializerAvailable()?(new XMLSerializer).serializeToString(b.svg.canvas):!1};if(typeof k==="object")if(k.xml){var d=k.fileSource?k.xml:XMLObjectifier.textToXML(k.xml),d=XMLObjectifier.xmlToJSON(d);
f=new Smits.PhyloCanvas.PhyloxmlParse(d)}else k.phyloxml?(d=k.fileSource?k.phyloxml:XMLObjectifier.textToXML(k.phyloxml),d=XMLObjectifier.xmlToJSON(d),f=new Smits.PhyloCanvas.PhyloxmlParse(d)):k.nexml?(d=k.fileSource?k.nexml:XMLObjectifier.textToXML(k.nexml),d=XMLObjectifier.xmlToJSON(d),f=new Smits.PhyloCanvas.NexmlParse(d,k)):k.json?f=new Smits.PhyloCanvas.PhyloxmlParse(k.json):k.newick?f=new Smits.PhyloCanvas.NewickParse(k.newick):k.nexmlJson?f=new Smits.PhyloCanvas.NexmlJsonParse(k):alert("Please set the format of input data");
else f=new Smits.PhyloCanvas.NewickParse(k);c=l;b=new Smits.PhyloCanvas.Render.SVG(c,p,g);a=m=="circular"?new Smits.PhyloCanvas.Render.CircularPhylogram(b,f):new Smits.PhyloCanvas.Render.Phylogram(b,f)}}();Smits.PhyloCanvas.prototype={};
Smits.PhyloCanvas.Node=function(){return function(a,c){this.id=Smits.Common.nodeIdIncrement+=1;this.newickLen=this.len=this.level=0;this.type=this.name="";this.chart={};this.img=[];a&&Smits.Common.apply(this,a);this._midBranchPosition=this._countImmediateChildren=this._countAllChildren=!1;this.children=[];c&&c.children.push(this)}}();
Smits.PhyloCanvas.Node.prototype={getCountAllChildren:function(){if(this._countAllChildren!==!1)return this._countAllChildren;var a=0,c;for(c in this.children)if(Smits.Common.isInteger(c)){var b=this.children[c];b.children&&b.children.length>0?a+=b.getCountAllChildren():a++}return this._countAllChildren=a},getCountImmediateChildren:function(){if(this._countImmediateChildren!==!1)return this._countImmediateChildren;var a=0,c;for(c in this.children)a+=this.children[c].length;return this._countImmediateChildren=
a},getMidbranchPosition:function(a){if(this._midBranchPosition!==!1)return this._midBranchPosition;for(var c=[0,0],b=0;b<this.children.length;b++){var f=this.children[b];f.children&&f.children.length>0?b==0&&a?(c[0]=f.getMidbranchPosition(!0),c[1]+=f.getCountAllChildren()-1):b==0?(c[0]=f.getMidbranchPosition(),c[1]+=f.getCountAllChildren()):c[1]+=b==this.children.length-1?f.getMidbranchPosition():f.getCountAllChildren():b==0&&a?c[0]=0:(b==0&&(c[0]=1),c[1]+=1)}return this._midBranchPosition=c[1]>=
c[0]?(c[1]+c[0])/2:c[0]}};
Smits.PhyloCanvas.NewickParse=function(){var a,c,b,f=0,k=0,l,p=function(a){for(var e=new Smits.PhyloCanvas.Node;c!==")"&&c!==",";)if(c===":"){if(d(),e.len=Smits.Common.roundFloat(m(),4),e.len==0)e.len=1.0E-4}else if(c==="'"||c==='"'){e.type="label";for(var g=e,j=c,b="";c!==j;)b+=c,d();g.name=b}else e.type="label",e.name=m();e.level=a.level+1;return e},g=function(a){var e=new Smits.PhyloCanvas.Node;if(a)e.level=a.level+1;for(;c!==")";)d(),c==="("?e.children.push(g(e)):e.children.push(p(e));d();if(c!==
":"&&c!==")"&&c!==","&&c!==";")e.type="label",e.name=m();if(c===":"){d();e.len=Smits.Common.roundFloat(m(),4);if(e.len==0)e.len=1.0E-4;e.type="stem"}return e},m=function(){for(var a="";c!==":"&&c!==")"&&c!==","&&c!==";";)a+=c,d();return a},d=function(){c=a.charAt(b);b+=1;return c},j=function(d){if(d.children&&d.children.length)for(var c=0;c<d.children.length;c++){var a=d.children[c];if(a.len===0)a.len=1;a.newickLen=Smits.Common.roundFloat(a.len+d.newickLen,4);if(a.level>f)f=a.level;if(a.newickLen>
k)k=a.newickLen;a.children.length>0&&j(a,d)}return d};return function(c){this.getRoot=function(){return l};this.getLevels=function(){return f};this.getNewickLen=function(){return k};this.getValidate=function(){};k=f=0;a=c;b=0;d();l=g();l=j(l)}}();Smits.PhyloCanvas.NewickParse.prototype={};
Smits.PhyloCanvas.PhyloxmlParse=function(){var a=0,c=0,b,f,k=function(a,c){var d=new Smits.PhyloCanvas.Node;if(c)d.level=c.level+1;if(a.clade&&a.clade.length)for(var j=0;j<a.clade.length;j++)d.children.push(k(a.clade[j],d));if(a.branch_length){if(typeof a.branch_length==="object")a.branch_length=a.branch_length[0].Text;d.len=Smits.Common.roundFloat(a.branch_length,4);if(d.len==0)d.len=1.0E-4}if(a.name){d.type="label";d.name=a.name[0].Text;if(a.name[0]&&a.name[0].style)d.style=a.name[0].style;if(a.name[0]&&
a.name[0].bgStyle)d.bgStyle=a.name[0].bgStyle}else if(a.confidence)d.name=a.confidence[0].Text;if(a.sequence&&a.sequence[0]&&a.sequence[0].name&&a.sequence[0].name[0]&&a.sequence[0].name[0].Text)d.sequenceName=a.sequence[0].name[0].Text;if(a.taxonomy&&a.taxonomy[0]){if(a.taxonomy[0].scientific_name&&a.taxonomy[0].scientific_name[0]&&a.taxonomy[0].scientific_name[0].Text)d.taxonomyScientificName=a.taxonomy[0].scientific_name[0].Text;if(a.taxonomy[0].common_name&&a.taxonomy[0].common_name[0]&&a.taxonomy[0].common_name[0].Text)d.taxonomyCommonName=
a.taxonomy[0].common_name[0].Text}if(a.sequence&&a.sequence[0]&&a.sequence[0].accession&&a.sequence[0].accession[0]&&a.sequence[0].accession[0].Text)d.sequenceAccession=a.sequence[0].accession[0].Text;if(a.point)d.LatLong=[a.point[0].lat[0].Text,a.point[0]["long"][0].Text];if(!d.name){if(d.sequenceName)d.name=d.sequenceName;else if(d.taxonomyScientificName)d.name=d.taxonomyScientificName;else if(d.taxonomyCommonName)d.name=d.taxonomyCommonName;else if(d.sequenceAccession)d.name=d.sequenceAccession;
if(d.name)d.type="label"}if(a.annotation){if(a.annotation[0]&&a.annotation[0].desc&&a.annotation[0].desc[0]&&a.annotation[0].desc[0].Text)d.description=a.annotation[0].desc[0].Text;if(a.annotation[0]&&a.annotation[0].uri&&a.annotation[0].uri[0]&&a.annotation[0].uri[0].Text)d.uri=a.annotation[0].uri[0].Text;if(a.annotation[0]&&a.annotation[0].img)for(j in a.annotation[0].img)if(Smits.Common.isInteger(j))d.img[j]=a.annotation[0].img[j].Text}if(a.chart&&a.chart[0])for(j in a.chart[0])if(j!="Text"&&j!=
"_children")d.chart[j]=a.chart[0][j][0].Text;d&&d.level>1&&(d.len||(f="Error. Please include Branch Lengths - we only draw rooted phylogenetic trees."));return d},l=function(b){if(b.children&&b.children.length)for(var f=0;f<b.children.length;f++){var d=b.children[f];d.newickLen=Math.round((d.len+b.newickLen)*1E4)/1E4;if(d.level>a)a=d.level;if(d.newickLen>c)c=d.newickLen;d.children.length>0&&l(d,b)}return b},p=function(a,c){for(var d in a)d!="_children"&&d!="Text"&&(d=="rectangular"||d=="circular"?
p(a[d][0],d):(Smits.PhyloCanvas.Render.Parameters[d]||(Smits.PhyloCanvas.Render.Parameters[d]={}),Smits.PhyloCanvas.Render.Parameters.set(d,a[d][0].Text,c)))};return function(g){this.getRoot=function(){return b};this.getLevels=function(){return a};this.getNewickLen=function(){return c};this.getValidate=function(){return f};g.phylogeny&&g.phylogeny[0]&&g.phylogeny[0].clade&&(b=k(g.phylogeny[0].clade[0]));if(g.phylogeny&&g.phylogeny[0]&&g.phylogeny[0].render&&g.phylogeny[0].render[0]){if((g=g.phylogeny[0].render[0])&&
g.styles){var m=g.styles[0],d;for(d in m)if(d!="_children"&&d!="Text")if(m[d][0].type&&m[d][0].type=="radialGradient"&&Raphael.svg)m[d][0].name=d,Smits.PhyloCanvas.Render.Style[d]=m[d][0],Smits.PhyloCanvas.Render.Style.jsphylosvgGradientList||(Smits.PhyloCanvas.Render.Style.jsphylosvgGradientList=[]),Smits.PhyloCanvas.Render.Style.jsphylosvgGradientList.push(d);else for(var j in Smits.PhyloCanvas.Render.Style[d]||(Smits.PhyloCanvas.Render.Style[d]={}),m[d][0])j!="_attributes"&&j!="_children"&&j!=
"type"&&(Smits.PhyloCanvas.Render.Style[d][j.replace("_","-")]=m[d][0][j])}g&&g.parameters&&p(g.parameters[0]);if(g&&g.charts)for(d in g=g.charts[0],g)if(d!="_children"&&d!="Text")for(j in g[d])if(g[d][j].type=="binary")g[d][j].chart=d,Smits.PhyloCanvas.Render.Parameters.binaryCharts.push(g[d][j]);else if(g[d][j].type=="integratedBinary")g[d][j].chart=d,Smits.PhyloCanvas.Render.Parameters.integratedBinaryCharts.push(g[d][j]);else if(g[d][j].type=="bar")g[d][j].chart=d,Smits.PhyloCanvas.Render.Parameters.barCharts.push(g[d][j])}b=
l(b)}}();Smits.PhyloCanvas.PhyloxmlParse.prototype={};
Smits.PhyloCanvas.NexmlParse=function(){var a=0,c=0,b,f,k,l,p=function(a,d,c){var i=new Smits.PhyloCanvas.Node;if(c)i.level=c.level+1;for(c=0;c<k.length;c++)if(k[c].source==a.id)for(var e=0;e<l.length;e++)k[c].target==l[e].id&&i.children.push(p(l[e],k[c].length,i));if(i&&i.level>0&&!i.len)i.len=1;if(d&&(i.len=Smits.Common.roundFloat(d,4),i.len==0))i.len=1.0E-4;if(a.label&&(i.type="label",i.name=a.label,a.style))i.style=a.style;return i},g=function(b){if(b.children&&b.children.length)for(var d=0;d<
b.children.length;d++){var j=b.children[d];j.newickLen=Math.round((j.len+b.newickLen)*1E4)/1E4;if(j.level>a)a=j.level;if(j.newickLen>c)c=j.newickLen;j.children.length>0&&g(j,b)}return b};return function(m,d){this.getRoot=function(){return b};this.getLevels=function(){return a};this.getNewickLen=function(){return c};this.getValidate=function(){return f};d.tree&&m.trees[0]&&m.trees[0].tree[d.tree-1]?(k=m.trees[0].tree[d.tree-1].edge,l=m.trees[0].tree[d.tree-1].node):(k=m.trees[0].tree[0].edge,l=m.trees[0].tree[0].node);
for(var j=0;j<l.length;j++){var i=0;if(l[j].root&&l[j].root=="true"){b=l[j];break}for(var e=0;e<k.length;e++)k[e].target==l[j].id&&i++;if(i==0){b=l[j];break}}b?(b=p(b),b=g(b)):f="Error. Currently, only rooted NeXML trees are supported."}}();Smits.PhyloCanvas.NexmlParse.prototype={};
Smits.PhyloCanvas.NexmlJsonParse=function(){var a=0,c=0,b,f,k=[],l=[],p=function(a,c,i){var e=new Smits.PhyloCanvas.Node;if(i)e.level=i.level+1;for(i=0;i<k.length;i++)if(k[i].source==a.id)for(var b=0;b<l.length;b++)k[i].target==l[b].id&&e.children.push(p(l[b],k[i].length,e));if(c&&(e.len=Smits.Common.roundFloat(c,4),e.len==0))e.len=1.0E-4;if(a.label){e.type="label";e.name=a.label;if(a.accession)e.accession=a.accession;if(a.style)e.style=a.style;if(a.bgStyle)e.bgStyle=a.bgStyle}if(a.chart)e.chart=
a.chart;e&&e.level>1&&(e.len||(f="Error. Please include Branch Lengths - we only draw rooted phylogenetic trees."));return e},g=function(d){if(d.children&&d.children.length)for(var b=0;b<d.children.length;b++){var i=d.children[b];i.newickLen=Math.round((i.len+d.newickLen)*1E4)/1E4;if(i.level>a)a=i.level;if(i.newickLen>c)c=i.newickLen;i.children.length>0&&g(i,d)}return d},m=function(a,c){for(var b in a)b!="_children"&&b!="Text"&&(b=="rectangular"||b=="circular"?m(a[b],b):(Smits.PhyloCanvas.Render.Parameters[b]||
(Smits.PhyloCanvas.Render.Parameters[b]={}),Smits.PhyloCanvas.Render.Parameters.set(b,a[b],c)))};return function(d){this.getRoot=function(){return b};this.getLevels=function(){return a};this.getNewickLen=function(){return c};this.getValidate=function(){return f};var j=d.nexmlJson.nexml,i=j.render;if(i&&i.styles){var e=i.styles,h;for(h in e)if(h!="_children"&&h!="Text")if(e[h]["@attributes"].type&&e[h]["@attributes"].type=="radialGradient"&&Raphael.svg)e[h].name=h,e[h].type=e[h]["@attributes"].type,
Smits.PhyloCanvas.Render.Style[h]=e[h],Smits.PhyloCanvas.Render.Style.jsphylosvgGradientList||(Smits.PhyloCanvas.Render.Style.jsphylosvgGradientList=[]),Smits.PhyloCanvas.Render.Style.jsphylosvgGradientList.push(h);else for(var n in Smits.PhyloCanvas.Render.Style[h]||(Smits.PhyloCanvas.Render.Style[h]={}),e[h]["@attributes"])n!="_attributes"&&n!="_children"&&n!="type"&&(Smits.PhyloCanvas.Render.Style[h][n.replace("_","-")]=e[h]["@attributes"][n])}i&&i.parameters&&m(i.parameters);if(i&&i.charts)for(h in i=
i.charts,i)i[h]["@attributes"].chart=h,i[h]["@attributes"].type=="binary"?Smits.PhyloCanvas.Render.Parameters.binaryCharts.push(i[h]["@attributes"]):i[h]["@attributes"].type=="integratedBinary"?Smits.PhyloCanvas.Render.Parameters.integratedBinaryCharts.push(i[h]["@attributes"]):i[h]["@attributes"].type=="bar"&&Smits.PhyloCanvas.Render.Parameters.barCharts.push(i[h]["@attributes"]);if(d.tree&&j.trees[0]&&j.trees[0].tree[d.tree-1])k=j.trees[0].tree[d.tree-1].edge,l=j.trees[0].tree[d.tree-1].node;else{for(h=
0;h<j.trees.tree.edge.length;h++)k.push(j.trees.tree.edge[h]["@attributes"]);for(h=0;h<j.trees.tree.node.length;h++){d=j.trees.tree.node[h]["@attributes"];if(d.label)d.chart=j.trees.tree.node[h].chart;l.push(d)}}for(h=0;h<l.length;h++)l[h].root&&l[h].root=="true"&&(b=l[h]);b?(b=p(b),b=g(b)):f="Error. Currently, only rooted NeXML trees are supported."}}();Smits.PhyloCanvas.NexmlParse.prototype={};Smits.PhyloCanvas.Render={};
Smits.PhyloCanvas.Render.Style={line:{stroke:"rgb(0,0,0)","stroke-width":1},text:{"font-family":"Verdana","font-size":12,"text-anchor":"start"},path:{stroke:"rgb(0,0,0)","stroke-width":1},connectedDash:{stroke:"rgb(200,200,200)","stroke-dasharray":". "},textSecantBg:{fill:"#EEE",stroke:"#DDD"},highlightedEdgeCircle:{fill:"red"},barChart:{fill:"#003300",stroke:"#DDD"},getStyle:function(a,c){return this[a]?this[a]:this[c]}};
Smits.PhyloCanvas.Render.Parameters={jsOverride:0,Rectangular:{bufferX:200,paddingX:10,paddingY:20,bufferInnerLabels:10,bufferOuterLabels:5,minHeightBetweenLeaves:10,alignPadding:0,alignRight:!1,showScaleBar:!1},Circular:{bufferRadius:0.33,bufferAngle:20,initStartAngle:160,innerCircleRadius:0,minHeightBetweenLeaves:5,bufferInnerLabels:2,bufferOuterLabels:5},binaryCharts:[],integratedBinaryCharts:[],barCharts:[],binaryChartBufferInner:5,binaryChartBufferSiblings:0.01,binaryChartThickness:15,binaryChartDisjointed:!1,
barChartBufferInner:3,barChartHeight:50,barChartWidth:0.5,mouseRollOver:function(a){if(a.node.edgeCircleHighlight)a.node.edgeCircleHighlight.show();else{var c=a.svg.draw(new Smits.PhyloCanvas.Render.Circle(a.x,a.y,5,{attr:Smits.PhyloCanvas.Render.Style.highlightedEdgeCircle}));a.node.edgeCircleHighlight=c[0]}a.textEl.attr({fill:"red"})},mouseRollOut:function(a){a.node.edgeCircleHighlight.hide();a.textEl.attr({fill:"#000"})},set:function(a,c,b){this.jsOverride||(b?b=="circular"?this.Circular[a]=parseFloat(c):
b=="rectangular"&&(this.Rectangular[a]=parseFloat(c)):this[a]=parseFloat(c))}};Smits.PhyloCanvas.Render.Line=function(){return function(a,c,b,f,k){this.type="line";this.attr=Smits.PhyloCanvas.Render.Style.line;this.x1=a;this.x2=c;this.y1=b;this.y2=f;if(k&&(Smits.Common.apply(this,k),k.attr))this.attr=k.attr}}();
Smits.PhyloCanvas.Render.Text=function(){return function(a,c,b,f){this.type="text";this.attr=Smits.PhyloCanvas.Render.Style.text;this.x=a;this.y=c;this.text=b;if(f&&(Smits.Common.apply(this,f),f.attr))this.attr=f.attr}}();Smits.PhyloCanvas.Render.Path=function(){return function(a,c){this.type="path";this.attr=Smits.PhyloCanvas.Render.Style.path;this.path=a;if(c&&(Smits.Common.apply(this,c),c.attr))this.attr=c.attr}}();
Smits.PhyloCanvas.Render.Circle=function(){return function(a,c,b,f){this.type="circle";this.x=a;this.y=c;this.radius=b;if(f&&(Smits.Common.apply(this,f),f.attr))this.attr=f.attr}}();Smits.PhyloCanvas.Render.SVG=function(){return function(a,c,b){this.canvasSize=[c,b];this.svg=Raphael(a,this.canvasSize[0],this.canvasSize[1])}}();
Smits.PhyloCanvas.Render.SVG.prototype={render:function(){var a=this.phylogramObject.getDrawInstructs();console.log("render",this.phylogramObject.getDrawInstructs());for(var c=0;c<a.length;c++)if(a[c].type=="line")this.svg.path(["M",a[c].x1,a[c].y1,"L",a[c].x2,a[c].y2]).attr(Smits.PhyloCanvas.Render.Style.line);else if(a[c].type=="path")this.svg.path(a[c].path).attr(a[c].attr);else if(a[c].type=="circle")this.svg.circle(a[c].x,a[c].y,a[c].radius).attr({stroke:"red"});else{var b=this.svg.text(a[c].x,
a[c].y,a[c].text).attr(Smits.PhyloCanvas.Render.Style.text);a[c].attr&&b.attr(a[c].attr);a[c].rotate&&b.rotate(a[c].rotate);b.getBBox()}},draw:function(a){var c,b;a.type=="line"?c=this.svg.path(["M",a.x1,a.y1,"L",a.x2,a.y2]).attr(Smits.PhyloCanvas.Render.Style.line):a.type=="path"?c=this.svg.path(a.path).attr(a.attr):a.type=="circle"?c=this.svg.circle(a.x,a.y,a.radius).attr({stroke:"red"}):a.type=="text"&&(c=this.svg.text(a.x,a.y,a.text).attr(Smits.PhyloCanvas.Render.Style.text),a.attr&&c.attr(a.attr),
a.rotate&&c.rotate(a.rotate),a=c.getBBox(),b=Math.sqrt(a.height*a.height+a.width*a.width));return[c,b]}};
Smits.PhyloCanvas.Render.Phylogram=function(){var a,c=Smits.PhyloCanvas.Render.Parameters.Rectangular,b,f,k,l,p,g,m=!0,d=0,j=0,i,e,h,n,o,q=[],u=function(b,e){b.len&&m==!1&&b.children.length==0&&(d=Smits.Common.roundFloat(d+l,4));if(b.children.length>0){var i=[],h,f,o,n;b.len&&(h=e,f=e=Smits.Common.roundFloat(e+k*b.len,4),n=o=d+b.getMidbranchPosition(m)*l,a.draw(new Smits.PhyloCanvas.Render.Line(h,f,o,n)));if(b.name){h={};h=Smits.PhyloCanvas.Render.Style.getStyle("bootstrap","text");if(b.uri)h.href=
b.uri;if(b.description)h.title=b.description;var g=b.level==0?d+b.getMidbranchPosition(m)*l:n;a.draw(new Smits.PhyloCanvas.Render.Text((f||e)+5,g,b.name,{attr:h}))}if(b.children&&b.children.length)for(h=0;h<b.children.length;h++)i.push(u(b.children[h],e));f=[];for(h=0;h<i.length;h++)i[h][0]&&f.push(i[h][0]),i[h][1]&&f.push(i[h][1]);i=Math.min.apply(null,f);f=Math.max.apply(null,f);a.draw(new Smits.PhyloCanvas.Render.Path(["M",e+1.0E-4,i,"L",e,i,"L",e,f,"L",e+1.0E-4,f],{attr:Smits.PhyloCanvas.Render.Style.line}))}else{h=
e;f=Smits.Common.roundFloat(e+k*b.len,2);n=o=d;b.y=d;q.push(b);a.draw(new Smits.PhyloCanvas.Render.Line(h,f,o,n));c.alignRight&&a.draw(new Smits.PhyloCanvas.Render.Path(["M",f,o,"L",c.alignPadding+p,n],{attr:Smits.PhyloCanvas.Render.Style.connectedDash}));if(b.name){h={};b.style&&(h=Smits.PhyloCanvas.Render.Style.getStyle(b.style,"text"));h["text-anchor"]="start";if(b.uri)h.href=b.uri;if(b.description)h.title=b.description;i=a.draw(new Smits.PhyloCanvas.Render.Text(c.alignRight?p+c.bufferInnerLabels+
c.alignPadding:f+c.bufferInnerLabels,n,b.name,{attr:h}));j=Math.max(i[1],j);Smits.PhyloCanvas.Render.Parameters.mouseRollOver&&Smits.Common.addRaphEventHandler(i[0],"mouseover",Smits.PhyloCanvas.Render.Parameters.mouseRollOver,{svg:a,node:b,x:f,y:n,textEl:i[0]});Smits.PhyloCanvas.Render.Parameters.mouseRollOut&&Smits.Common.addRaphEventHandler(i[0],"mouseout",Smits.PhyloCanvas.Render.Parameters.mouseRollOut,{svg:a,node:b,x:f,y:n,textEl:i[0]});Smits.PhyloCanvas.Render.Parameters.onClickAction&&Smits.Common.addRaphEventHandler(i[0],
"click",Smits.PhyloCanvas.Render.Parameters.onClickAction,{svg:a,node:b,x:f,y:n,textEl:i[0]})}m&&(m=!1)}return[o,n]},z=function(d,c,b){for(var e=(b&&b.bufferInner?b.bufferInner:0)|Smits.PhyloCanvas.Render.Parameters.binaryChartBufferInner,i=(b&&b.bufferSiblings?b.bufferSiblings*l:0)|(Smits.PhyloCanvas.Render.Parameters.binaryChartBufferSiblings<1?l*Smits.PhyloCanvas.Render.Parameters.binaryChartBufferSiblings:Smits.PhyloCanvas.Render.Parameters.binaryChartBufferSiblings),b=(b&&b.thickness?b.thickness:
0)|Smits.PhyloCanvas.Render.Parameters.binaryChartThickness,h=0;h<q.length;h++){var j=q[h];a.draw(new Smits.PhyloCanvas.Render.Path(["M",d+e,j.y-l/2+i/2,"L",d+e+b,j.y-l/2+i/2,"L",d+e+b,j.y+l/2-i/2,"L",d+e,j.y+l/2-i/2,"Z"],{attr:Smits.PhyloCanvas.Render.Style.getStyle(j.chart[c],"textSecantBg")}))}return d+e+b},B=function(d,c,b){for(var e=[],i=b&&b.bufferInner?b.bufferInner:0|Smits.PhyloCanvas.Render.Parameters.barChartBufferInner,h=b&&b.height?b.height:0|Smits.PhyloCanvas.Render.Parameters.barChartHeight,
b=b&&b.width?b.width<1?l*b.width:b.width:0|(Smits.PhyloCanvas.Render.Parameters.barChartWidth<1?l*Smits.PhyloCanvas.Render.Parameters.barChartWidth:Smits.PhyloCanvas.Render.Parameters.barChartWidth),j=0,f=0;f<q.length;f++)e.push(q[f].chart[c]);e=Math.max.apply(null,e);j=Smits.Common.roundFloat(h/e,4);for(f=0;f<q.length;f++)e=q[f],a.draw(new Smits.PhyloCanvas.Render.Path(["M",d+i,e.y-b/2,"L",d+i+j*e.chart[c],e.y-b/2,"L",d+i+j*e.chart[c],e.y+b/2,"L",d+i,e.y+b/2,"Z"],{attr:Smits.PhyloCanvas.Render.Style.getStyle(e.chart[c],
"barChart")}));return d+i+h};return function(q,m){this.getCanvasSize=function(){return[b,f]};this.getRoot=function(){return m.getRoot()};m.getValidate()&&a.draw(0,0,m.getValidate());a=q;var r=m.getRoot(),v=m.getNewickLen();b=a.canvasSize[0];f=a.canvasSize[1];h=c.bufferX;n=c.paddingX;o=c.paddingY;g=c.minHeightBetweenLeaves;d=o;k=Math.round((b-h-n*2)/v);l=Math.round((f-o*2)/(c.showScaleBar?r.getCountAllChildren():r.getCountAllChildren()-1));l<g&&(l=g);p=Math.round(b-h-n*2);if(Smits.PhyloCanvas.Render.Parameters.binaryCharts.length||
Smits.PhyloCanvas.Render.Parameters.barCharts.length)c.alignRight=!0;u(r,n);c.showScaleBar&&(y=d+l,e=c.showScaleBar*k,a.draw(new Smits.PhyloCanvas.Render.Line(0,e,y,y)),a.draw(new Smits.PhyloCanvas.Render.Text((0+e)/2,y-8,c.showScaleBar)));i=p+j+c.bufferInnerLabels;if(Smits.PhyloCanvas.Render.Parameters.binaryCharts.length){var r=Smits.PhyloCanvas.Render.Parameters.binaryCharts,s;for(s in r)i=z(i,r[s].chart,r[s])}if(Smits.PhyloCanvas.Render.Parameters.barCharts.length)for(s in r=Smits.PhyloCanvas.Render.Parameters.barCharts,
r)B(i,r[s].chart,r[s])}}();Smits.PhyloCanvas.Render.Phylogram.prototype={};
Smits.PhyloCanvas.Render.CircularPhylogram=function(){function a(a,d){d+=D;return[Smits.Common.roundFloat(E+a*Math.sin(d*F),4),Smits.Common.roundFloat(r+a*Math.cos(d*F),4)]}function c(a){a=k(90-a-D);if(a>90&&a<270){a+=180;var d="end"}else d="start";return[a,d]}function b(d,b,c,e){var i=a(d,b),h=a(d,c),j=[],f=0,b=Math.abs(k(c-b))>180?1:-1;e&&e.invertSecant&&(b*=-1,f=1);(!e||!e.noMove)&&j.push("M");j.push(i[0],i[1],"A",d,d,0,b<1?0:1,f,h[0],h[1]);return j}function f(d,b,c,e){var i=[],b=a(b,d),d=a(c,
d);(!e||!e.noMove)&&i.push("M");i.push(b[0],b[1],"L",d[0],d[1]);return i}function k(a){for(;a>360||a<0;)a>360?a-=360:a<0&&(a+=360);return a}function l(a,d,c,e){!d&&a.length>1&&(e=a[3],c=a[2],d=a[1],a=a[0]);return g("M",b(a,c,e,{noMove:1,invertSecant:0}),"L",b(d,e,c,{noMove:1,invertSecant:1}),"Z")}function p(d,h){d.len&&(B?A=C||1:d.children.length==0&&(A=Smits.Common.roundFloat(A+u,4)));if(d.children.length>0){var j=[],o,n,k;o=h;n=h+=Smits.Common.roundFloat(q*d.len,4);if(d.children&&d.children.length)for(var l=
0;l<d.children.length;l++){var m=p(d.children[l],h);m>0&&j.push(m)}l=Smits.Common.roundFloat(Math.min.apply(null,j),4);j=Smits.Common.roundFloat(Math.max.apply(null,j),4);d.level!=0&&i.draw(new Smits.PhyloCanvas.Render.Path(g("M",a(h+0.01,l),"L",b(h,l,j,{noMove:!0}),"L",a(h+0.01,j))));d.len&&(k=Smits.Common.roundFloat(l+(j-l)/2,4),i.draw(new Smits.PhyloCanvas.Render.Path(f(k,o,n))))}else if(d.y=A,s.push(d),o=h,n=Smits.Common.roundFloat(h+q*d.len),k=A,i.draw(new Smits.PhyloCanvas.Render.Path(f(k,o,
n))),i.draw(new Smits.PhyloCanvas.Render.Path(f(k,n,v),{attr:Smits.PhyloCanvas.Render.Style.connectedDash})),d.name){o=a(v+e.bufferInnerLabels,k);l=c(k);j=l[0];l=l[1];m={};d.style&&Smits.Common.apply(m,Smits.PhyloCanvas.Render.Style.getStyle(d.style,"text"));m["text-anchor"]=l;if(d.uri)m.href=d.uri;if(d.description)m.title=d.description;j=i.draw(new Smits.PhyloCanvas.Render.Text(o[0],o[1],d.name,{attr:m,rotate:[j,o[0],o[1]]}));d.bgStyle&&t.push([d.bgStyle,k]);o=a(n,k);Smits.PhyloCanvas.Render.Parameters.mouseRollOver&&
Smits.Common.addRaphEventHandler(j[0],"mouseover",Smits.PhyloCanvas.Render.Parameters.mouseRollOver,{svg:i,node:d,x:o[0],y:o[1],textEl:j[0]});Smits.PhyloCanvas.Render.Parameters.mouseRollOut&&Smits.Common.addRaphEventHandler(j[0],"mouseout",Smits.PhyloCanvas.Render.Parameters.mouseRollOut,{svg:i,node:d,x:o[0],y:o[1],textEl:j[0]});Smits.PhyloCanvas.Render.Parameters.onClickAction&&Smits.Common.addRaphEventHandler(j[0],"click",Smits.PhyloCanvas.Render.Parameters.onClickAction,{svg:i,node:d,x:o[0],y:o[1],
textEl:j[0]});x=Math.max(j[1],x)}B&&(B=!1);return k}function g(a){for(var d=a,b=1;b<arguments.length;b++)d=d.concat(arguments[b]);return d}function m(){var a=[];if(t.length>0){if(Smits.PhyloCanvas.Render.Style.jsphylosvgGradientList)for(var d=0;d<Smits.PhyloCanvas.Render.Style.jsphylosvgGradientList.length;d++){var b=Smits.PhyloCanvas.Render.Style.jsphylosvgGradientList[d],b=Smits.Common.createGradientEl(b,Smits.PhyloCanvas.Render.Style[b],[E,r,v+x+e.bufferOuterLabels]);i.svg.defs.appendChild(b)}for(d=
0;d<t.length;d++)d!=t.length-1&&t[d][0]==t[d+1][0]?t[d+1][2]=t[d][2]?t[d][2]:t[d][1]:(a=l(v,v+x+e.bufferOuterLabels,t[d][2]?t[d][2]-u/2:t[d][1]-u/2,t[d][1]+u/2),b=Smits.PhyloCanvas.Render.Style.getStyle(t[d][0],"textSecantBg"),a=i.draw(new Smits.PhyloCanvas.Render.Path(a,{attr:b.type?{}:b})),b.type&&b.type=="radialGradient"&&a[0].node.setAttribute("fill","url(#"+b.name+")"),b.type&&b.type=="radialGradient"&&a[0].node.setAttribute("stroke","none"),a[0].toBack())}a=l(v,v+x+e.bufferOuterLabels,(C||1)-
u/2,360-u/2);a=i.draw(new Smits.PhyloCanvas.Render.Path(a,{attr:Smits.PhyloCanvas.Render.Style.textSecantBg}));a[0].toBack();return v+x+e.bufferOuterLabels}function d(d,b,e){for(var j=e&&e.bufferInner?parseFloat(e.bufferInner):Smits.PhyloCanvas.Render.Parameters.binaryChartBufferInner,h=(e&&e.bufferSiblings?e.bufferSiblings*u:0)|(Smits.PhyloCanvas.Render.Parameters.binaryChartBufferSiblings<1?u*Smits.PhyloCanvas.Render.Parameters.binaryChartBufferSiblings:Smits.PhyloCanvas.Render.Parameters.binaryChartBufferSiblings),
f=e&&e.thickness?parseFloat(e.thickness):Smits.PhyloCanvas.Render.Parameters.binaryChartThickness,o=(e&&e.disjointed?e.disjointed:0)|Smits.PhyloCanvas.Render.Parameters.binaryChartDisjointed,e=e&&e.isInternal?e.isInternal:!1,n=!0,g,m=0;m<s.length;m++){var q=s[m];if((!s[m+1]||q.chart[b]!==s[m+1].chart[b]||o)&&q.chart[b]!="none"){var p=Smits.PhyloCanvas.Render.Style.getStyle(q.chart[b],"textSecantBg");g=e?[v-j-f,v-j,(g?g:q.y)-u/2+(n&&!o?0:h/2),q.y+u/2-(m==s.length-1&&!o?0:h/2)]:[d+j,d+j+f,(g?g:q.y)-
u/2+(n&&!o?0:h/2),q.y+u/2-(m==s.length-1&&!o?0:h/2)];if(p.label){var n=Smits.PhyloCanvas.Render.Style.getStyle(p.labelStyle,"text"),q=a((g[0]+g[1])/2,(g[2]+g[3])/2),r=c((g[2]+g[3])/2),r=k(r[0]+(n.rotate?parseFloat(n.rotate):0)),t=k(90-(g[2]+g[3])/2-D);t>90&&t<270&&(r+=180);n["text-anchor"]||(n["text-anchor"]="middle");i.draw(new Smits.PhyloCanvas.Render.Text(q[0],q[1],p.label,{attr:n,rotate:r}))[0].toBack()}p.borderStyle&&(n=Smits.PhyloCanvas.Render.Style.getStyle(p.borderStyle,"textSecantBg"),i.draw(new Smits.PhyloCanvas.Render.Path(l([v,
n.fullsize?g[1]:g[0],g[2],g[3]]),{attr:n}))[0].toBack());i.draw(new Smits.PhyloCanvas.Render.Path(l(g),{attr:p}))[0].toBack();g=0}else{if(!g)g=q.y;q.chart[b]=="none"&&(g=0)}n=!1}return e?d:d+j+f}function j(d,a,b){for(var c=[],e=b&&b.bufferInner?parseFloat(b.bufferInner):Smits.PhyloCanvas.Render.Parameters.barChartBufferInner,j=b&&b.height?parseFloat(b.height):Smits.PhyloCanvas.Render.Parameters.barChartHeight?Smits.PhyloCanvas.Render.Parameters.barChartHeight:0,b=b&&b.width?parseFloat(b.width)<1?
u*parseFloat(b.width):parseFloat(b.width):0|(Smits.PhyloCanvas.Render.Parameters.barChartWidth<1?u*Smits.PhyloCanvas.Render.Parameters.barChartWidth:Smits.PhyloCanvas.Render.Parameters.barChartWidth),h=0,f=0;f<s.length;f++)c.push(s[f].chart[a]);c=Math.max.apply(null,c);h=Smits.Common.roundFloat(j/c,4);for(f=0;f<s.length;f++)c=s[f],c.chart[a]>0&&i.draw(new Smits.PhyloCanvas.Render.Path(l(d+e,d+e+h*c.chart[a],c.y-b/2,c.y+b/2),{attr:Smits.PhyloCanvas.Render.Style.getStyle(c.chart[a],"barChart")}));return d+
e+j}var i,e=Smits.PhyloCanvas.Render.Parameters.Circular,h,n,o,q,u,z,B=!0,A=0,E,r,v,s=[],t=[],C,w,x=0,D,F=Math.PI/180;return function(a,b,c){this.getCanvasSize=function(){return[h,n]};this.getRoot=function(){return b.getRoot()};if(b.getValidate())a.draw({type:"text",x:0,y:a.canvasSize[1]/3,text:b.getValidate()});else{i=a;var a=b.getRoot(),f=b.getNewickLen();h=i.canvasSize[0];n=i.canvasSize[1];E=h/2;r=n/2;o=Math.min.apply(null,[h,n]);c=e.bufferRadius>1?e.bufferRadius:Smits.Common.roundFloat(o*e.bufferRadius,
4);C=e.bufferAngle;z=e.innerCircleRadius;D=e.initStartAngle;v=Math.round((o-c-z)/2);q=(v-z)/f;u=Smits.Common.roundFloat((360-C)/a.getCountAllChildren(),4);p(a,z);w=v+x+e.bufferOuterLabels;if(Smits.PhyloCanvas.Render.Parameters.integratedBinaryCharts.length){var c=Smits.PhyloCanvas.Render.Parameters.integratedBinaryCharts,g;for(g in c)w=d(w-(c[g].thickness?c[g].thickness:Smits.PhyloCanvas.Render.Parameters.binaryChartThickness)-(c[g].bufferInner?c[g].bufferInner:Smits.PhyloCanvas.Render.Parameters.binaryChartBufferInner),
c[g].chart,c[g])}w=m();if(Smits.PhyloCanvas.Render.Parameters.binaryCharts.length)for(g in c=Smits.PhyloCanvas.Render.Parameters.binaryCharts,c)w=d(w,c[g].chart,c[g]);if(Smits.PhyloCanvas.Render.Parameters.barCharts.length)for(g in c=Smits.PhyloCanvas.Render.Parameters.barCharts,c)w=j(w,c[g].chart,c[g])}}}();Smits.PhyloCanvas.Render.CircularPhylogram.prototype={};
var XMLObjectifier=function(){var a=function(a){var b="";a&&typeof a==="string"&&(b=a);return/^((-)?([0-9]*)((\.{0,1})([0-9]+))?$)/.test(b)};return{xmlToJSON:function(c){try{if(!c)return null;var b={typeOf:"JSXBObject"},f=c.nodeType==9?c.documentElement:c;b.RootName=f.nodeName||"";if(c.nodeType==3||c.nodeType==4)return c.nodeValue;var k=function(a){return a.replace(/^\s+|\s+$/gm,"")},l=function(a,b){if(b.attributes.length>0){var c=b.attributes.length-1,e;a._attributes=[];do e=String(String(b.attributes[c].name).replace(/-/g,
"_")),a._attributes.push(e),a[e]=k(b.attributes[c].value);while(c--)}};(function(){return{activate:function(){var a=[];a.getNodesByAttribute=function(b,c){if(a&&a.length>0){var e=[],h,f=a.length-1;try{do h=a[f],h[b]===c&&e.push(h);while(f--);e.reverse();return e}catch(o){}return null}};a.getNodeByAttribute=function(b,c){if(a&&a.length>0){var e,h=a.length-1;try{do if(e=a[h],e[b]===c)return e;while(h--)}catch(f){}return null}};a.getNodesByValue=function(b){if(a&&a.length>0){var c=[],e,h=a.length-1;
try{do e=a[h],e.Text&&e.Text===b&&c.push(e);while(h--);return c}catch(f){}return null}};a.contains=function(b,c){if(a&&a.length>0){var e=a.length-1;try{do if(a[e][b]===c)return!0;while(e--)}catch(h){}return!1}};a.indexOf=function(b,c){var e=-1;if(a&&a.length>0){var h=a.length-1;try{do a[h][b]===c&&(e=h);while(h--)}catch(f){return-1}return e}};a.SortByAttribute=function(b,c){if(a&&a.length>0){var e=function(a,b){var d=a[b];return d=bam.validation.isNumeric(d)?parseFloat(d):d};a.sort(function(a,d){var f,
g;f=e(a,b);g=e(d,b);f=f<g?-1:g<f?1:0;c&&(f=c.toUpperCase()==="DESC"?0-f:f);return f})}};a.SortByValue=function(b){if(a&&a.length>0){var c=function(a){a=a.Text;return a=bam.validation.isNumeric(a)?parseFloat(a):a};a.sort(function(a,d){var f,g;f=c(a);g=c(d);f=f<g?-1:g<f?1:0;b&&(f=b.toUpperCase()==="DESC"?0-f:f);return f})}};a.SortByNode=function(b,c){if(a&&a.length>0){var e=function(a,b){var d=a[b][0].Text;return d=bam.validation.isNumeric(d)?parseFloat(d):d};a.sort(function(a,d){var f,g;f=e(a,b);g=
e(d,b);f=f<g?-1:g<f?1:0;c&&(f=c.toUpperCase()==="DESC"?0-f:f);return f})}};return a}}})();var p=function(b){b.getNodeByAttribute=function(a,b){if(this.length>0){var d,c=this.length-1;try{do if(d=this[c],d[a]==b)return d;while(c--)}catch(f){}return!1}};b.contains=function(a,b){if(this.length>0){var d=this.length-1;try{do if(this[d][a]==b)return!0;while(d--)}catch(c){}return!1}};b.indexOf=function(a,b){var d=-1;if(this.length>0){var c=this.length-1;try{do this[c][a]==b&&(d=c);while(c--)}catch(f){return-1}return d}};
b.SortByAttribute=function(b,d){if(this.length){var c=function(b,d){var c=b[d];return c=a(c)?parseFloat(c):c};this.sort(function(a,f){var g=0,k,l;k=c(a,b);l=c(f,b);k<l?g=-1:l<k&&(g=1);d&&(g=d.toUpperCase()=="DESC"?0-g:g);return g})}};b.SortByValue=function(b){if(this.length){var d=function(b){b=b.Text;return b=a(b)?parseFloat(b):b};this.sort(function(a,c){var f=0,g,k;g=d(a);k=d(c);g<k?f=-1:k<g&&(f=1);b&&(f=b.toUpperCase()=="DESC"?0-f:f);return f})}};b.SortByNode=function(b,d){if(this.length){var c=
function(b,d){var c=b[d][0].Text;return c=a(c)?parseFloat(c):c};this.sort(function(a,f){var g=0,k,l;k=c(a,b);l=c(f,b);k<l?g=-1:l<k&&(g=1);d&&(g=d.toUpperCase()=="DESC"?0-g:g);return g})}}},g=function(a,b){var c,e,f,m="";if(!b)return null;b.attributes.length>0&&l(a,b);a.Text="";if(b.hasChildNodes()){var o=b.childNodes.length-1,q=0;do switch(e=b.childNodes[q],e.nodeType){case 1:a._children=[];c=e.localName?e.localName:e.baseName;c=String(c).replace(/-/g,"_");m!=c&&a._children.push(c);a[c]||(a[c]=[]);
f={};a[c].push(f);e.attributes.length>0&&l(f,e);a[c].contains||p(a[c]);m=c;e.hasChildNodes()&&g(f,e);break;case 3:a.Text+=k(e.nodeValue);break;case 4:a.Text+=e.text?k(e.text):k(e.nodeValue)}while(q++<o)}};g(b,f);f=c=null;return b}catch(m){return null}},textToXML:function(a){var b=null;try{b=document.all?new ActiveXObject("Microsoft.XMLDOM"):new DOMParser,b.async=!1}catch(f){throw Error("XML Parser could not be instantiated");}var k;try{k=document.all?b.loadXML(a)?b:!1:b.parseFromString(a,"text/xml")}catch(l){throw Error("Error parsing XML string");
}return k}}}();
